# Supplementary material for: Bromidotris(triphenyl­phosphane)silver acetonitrile monosolvate monohydrate
Source: Acta Crystallogr Sect E Struct Rep Online. 2011 Oct 8;67(Pt 11):m1507. doi: 10.1107/S1600536811040827 (PMC3246938; doi:10.1107/S1600536811040827)
Supplement: Supplementary file 1 [file e-67-m1507-sup1.cif]

##############################################################################
#                                                                            #
# This CIF contains the data in a paper accepted for publication in          #
# Acta Crystallographica Section E. It conforms to the requirements of       #
# Notes for Authors for Acta Crystallographica Section E, and has been       #
# peer reviewed under the auspices of the IUCr Commission on Journals.       #
#                                                                            #
# Full details of the Crystallographic Information File format               #
# are given in the paper "The Crystallographic Information File (CIF):       #
# a New Standard Archive File for Crystallography" by S. R. Hall, F. H.      #
# Allen and I. D. Brown [Acta Cryst. (1991), A47, 655-685].                  #
#                                                                            #
# The current version of the core CIF dictionary is obtainable from          #
# ftp://ftp.iucr.org/pub/cif_core.dic.                                       #
#                                                                            #
# Software is freely available for graphical display of the structure(s)     #
# in this CIF. For information consult the CIF software page                 #
# http://www.iucr.org/resources/cif/software.                                #
#                                                                            #
# This file may be used for bona fide research purposes within the           #
# scientific community so long as proper attribution is given to the journal # 
# article from which it was obtained.                                        #
#                                                                            #
##############################################################################
data_I
_audit_creation_method     SHELXL-97
_chemical_name_systematic
;
Bromidotris(triphenylphosphane)silver acetonitrile monosolvate monohydrate
;
_chemical_name_common     ?
_chemical_formula_moiety     'C54 H45 Ag Br P3, C2 H3 N, H2 O'
_chemical_formula_sum     'C56 H50 Ag Br N O P3'
_chemical_formula_iupac     '[Ag Br (C18 H15 P1)3], C2 H3 N, H2 O'
_chemical_formula_weight     1033.66
_chemical_melting_point     ?
_symmetry_cell_setting     triclinic
_symmetry_space_group_name_H-M     'P-1'
loop_
    _symmetry_equiv_pos_as_xyz
    'x, y, z'
    '-x, -y, -z'
_cell_length_a     13.1894(4)
_cell_length_b     13.7384(5)
_cell_length_c     13.8299(5)
_cell_angle_alpha     84.103(3)
_cell_angle_beta     87.161(3)
_cell_angle_gamma     77.398(3)
_cell_volume     2431.73(14)
_cell_formula_units_Z     2
_cell_measurement_reflns_used     3472
_cell_measurement_theta_min     3
_cell_measurement_theta_max     22
_cell_measurement_temperature     100.0(10)
_exptl_crystal_description     'block'
_exptl_crystal_colour     'colourless'
_exptl_crystal_size_max     0.3
_exptl_crystal_size_mid     0.3
_exptl_crystal_size_min     0.2
_exptl_crystal_density_diffrn     1.412
_exptl_crystal_density_meas     ?
_exptl_crystal_density_method     'not measured'
_exptl_crystal_F_000     1056
_exptl_absorpt_coefficient_mu     1.375
_exptl_absorpt_correction_type     multi-scan
_exptl_absorpt_process_details     '(CrysAlis PRO; Agilent, 2010)'
_exptl_absorpt_correction_T_min     0.95614
_exptl_absorpt_correction_T_max     1.00000
_exptl_special_details     ?
_diffrn_ambient_temperature     100.0(10)
_diffrn_radiation_type     'Mo K\a'
_diffrn_radiation_wavelength     0.71073
_diffrn_radiation_source     'Enhance (Mo) X-ray Source'
_diffrn_radiation_monochromator     'graphite'
_diffrn_measurement_device_type     'Agilent Xcalibur Sapphire2'
_diffrn_measurement_method     \w
_diffrn_detector_area_resol_mean     8.1929
_diffrn_reflns_number     17990
_diffrn_reflns_av_R_equivalents     0.0286
_diffrn_reflns_av_sigmaI/netI     0.0597
_diffrn_reflns_theta_min     2.89
_diffrn_reflns_theta_max     25.99
_diffrn_reflns_theta_full     25.00
_diffrn_measured_fraction_theta_max     0.979
_diffrn_measured_fraction_theta_full     0.998
_diffrn_reflns_limit_h_min     -12
_diffrn_reflns_limit_h_max     16
_diffrn_reflns_limit_k_min     -16
_diffrn_reflns_limit_k_max     16
_diffrn_reflns_limit_l_min     -13
_diffrn_reflns_limit_l_max     16
_refine_special_details
;
Refinement of <i>F</i>^2^ against ALL reflections. The weighted <i>R</i>-factor
<i>wR</i> and goodness of fit <i>S</i> are based on <i>F</i>^2^, conventional
<i>R</i>-factors <i>R</i> are based on <i>F</i>, with <i>F</i> set to zero for
negative <i>F</i>^2^. The threshold expression of <i>F</i>^2^ >
\s(<i>F</i>^2^) is used only for calculating <i>R</i>-factors(gt) <i>etc</i>.
and is not relevant to the choice of reflections for refinement.
<i>R</i>-factors based on <i>F</i>^2^ are statistically about twice as large
as those based on <i>F</i>, and <i>R</i>- factors based on ALL data will be
even larger.
;
_reflns_number_total     9347
_reflns_number_gt     7605
_reflns_threshold_expression     I>2\s(I)
_refine_ls_structure_factor_coef     Fsqd
_refine_ls_matrix_type     full
_refine_ls_R_factor_all     0.0586
_refine_ls_R_factor_gt     0.0429
_refine_ls_wR_factor_gt     0.0960
_refine_ls_wR_factor_ref     0.1022
_refine_ls_goodness_of_fit_ref     1.035
_refine_ls_restrained_S_all     1.036
_refine_ls_number_reflns     9347
_refine_ls_number_parameters     591
_refine_ls_number_restraints     19
_refine_ls_hydrogen_treatment     constr
_refine_ls_weighting_scheme     calc
_refine_ls_weighting_details
         'calc w=1/[\s^2^(Fo^2^)+(0.0356P)^2^+3.8816P] where P=(Fo^2^+2Fc^2^)/3'
_atom_sites_solution_hydrogens     geom
_atom_sites_solution_primary     direct
_atom_sites_solution_secondary     difmap
_refine_ls_shift/su_max     0.002
_refine_ls_shift/su_mean     0.000
_refine_diff_density_max     1.268
_refine_diff_density_min     -0.914
_refine_ls_extinction_method     none
_refine_ls_extinction_coef     ?
loop_
    _atom_type_symbol
    _atom_type_description
    _atom_type_scat_dispersion_real
    _atom_type_scat_dispersion_imag
    _atom_type_scat_source
    'C' 'C' 0.0033 0.0016
                         'International Tables Vol C Tables 4.2.6.8 and 6.1.1.4'
    'H' 'H' 0.0000 0.0000
                         'International Tables Vol C Tables 4.2.6.8 and 6.1.1.4'
    'P' 'P' 0.1023 0.0942
                         'International Tables Vol C Tables 4.2.6.8 and 6.1.1.4'
    'Ag' 'Ag' -0.8971 1.1015
                         'International Tables Vol C Tables 4.2.6.8 and 6.1.1.4'
    'N' 'N' 0.0061 0.0033
                         'International Tables Vol C Tables 4.2.6.8 and 6.1.1.4'
    'Br' 'Br' -0.2901 2.4595
                         'International Tables Vol C Tables 4.2.6.8 and 6.1.1.4'
    'O' 'O' 0.0106 0.0060
                         'International Tables Vol C Tables 4.2.6.8 and 6.1.1.4'
_computing_data_collection     'CrysAlis PRO (Agilent, 2010)'
_computing_cell_refinement     'CrysAlis PRO (Agilent, 2010)'
_computing_data_reduction     'CrysAlis PRO (Agilent, 2010)'
_computing_structure_solution     'SIR92 (Altomare <i>et al.</i>, 1993)'
_computing_structure_refinement     'SHELXL97 (Sheldrick, 2008)'
_computing_molecular_graphics
            'SHELXTL (Sheldrick, 2008) and Mercury (Macrae <i>et al.</i>, 2008)'
_computing_publication_material     'SHELXL97 (Sheldrick, 2008)'
loop_
    _atom_site_type_symbol
    _atom_site_label
    _atom_site_fract_x
    _atom_site_fract_y
    _atom_site_fract_z
    _atom_site_U_iso_or_equiv
    _atom_site_adp_type
    _atom_site_calc_flag
    _atom_site_refinement_flags
    _atom_site_occupancy
    _atom_site_symmetry_multiplicity
    _atom_site_disorder_assembly
    _atom_site_disorder_group
    Br Br1 0.08140(3) 0.25613(3) 0.28539(3) 0.03089(12) Uani d . 1 1 . .
    Ag Ag1 0.26631(2) 0.31500(2) 0.26939(2) 0.01625(9) Uani d . 1 1 . .
    P P1 0.24106(7) 0.49430(7) 0.19144(7) 0.0164(2) Uani d . 1 1 . .
    C C1 0.1628(3) 0.5978(3) 0.2541(3) 0.0179(8) Uani d . 1 1 . .
    P P2 0.32797(8) 0.29379(7) 0.44479(7) 0.0165(2) Uani d . 1 1 . .
    C C2 0.0579(3) 0.5961(3) 0.2728(3) 0.0228(9) Uani d . 1 1 . .
    H H2A 0.0310 0.5417 0.2555 0.027 Uiso calc R 1 1 . .
    P P3 0.35979(7) 0.18064(7) 0.16218(7) 0.0158(2) Uani d . 1 1 . .
    C C3 -0.0067(3) 0.6739(3) 0.3166(3) 0.0272(10) Uani d . 1 1 . .
    H H3A -0.0780 0.6732 0.3288 0.033 Uiso calc R 1 1 . .
    C C4 0.0323(3) 0.7519(3) 0.3423(4) 0.0370(12) Uani d . 1 1 . .
    H H4A -0.0122 0.8051 0.3723 0.044 Uiso calc R 1 1 . .
    C C5 0.1364(3) 0.7534(3) 0.3247(4) 0.0386(12) Uani d . 1 1 . .
    H H5A 0.1632 0.8075 0.3428 0.046 Uiso calc R 1 1 . .
    C C6 0.2010(3) 0.6760(3) 0.2808(3) 0.0272(10) Uani d . 1 1 . .
    H H6A 0.2724 0.6770 0.2690 0.033 Uiso calc R 1 1 . .
    C C7 0.3675(3) 0.5277(3) 0.1747(3) 0.0170(8) Uani d . 1 1 . .
    C C8 0.4364(3) 0.4996(3) 0.2509(3) 0.0194(8) Uani d . 1 1 . .
    H H8A 0.4152 0.4662 0.3094 0.023 Uiso calc R 1 1 . .
    C C9 0.5353(3) 0.5195(3) 0.2428(3) 0.0231(9) Uani d . 1 1 . .
    H H9A 0.5814 0.4992 0.2953 0.028 Uiso calc R 1 1 . .
    C C10 0.5667(3) 0.5691(3) 0.1581(3) 0.0258(9) Uani d . 1 1 . .
    H H10A 0.6341 0.5835 0.1523 0.031 Uiso calc R 1 1 . .
    C C11 0.4989(3) 0.5974(3) 0.0822(3) 0.0304(10) Uani d . 1 1 . .
    H H11A 0.5203 0.6309 0.0237 0.036 Uiso calc R 1 1 . .
    C C12 0.4004(3) 0.5775(3) 0.0903(3) 0.0240(9) Uani d . 1 1 . .
    H H12A 0.3546 0.5980 0.0376 0.029 Uiso calc R 1 1 . .
    C C13 0.1817(3) 0.5224(3) 0.0723(3) 0.0171(8) Uani d . 1 1 . .
    C C14 0.1443(3) 0.6208(3) 0.0329(3) 0.0210(9) Uani d . 1 1 . .
    H H14A 0.1522 0.6754 0.0666 0.025 Uiso calc R 1 1 . .
    C C15 0.0955(3) 0.6384(3) -0.0558(3) 0.0228(9) Uani d . 1 1 . .
    H H15A 0.0698 0.7051 -0.0828 0.027 Uiso calc R 1 1 . .
    C C16 0.0844(3) 0.5586(3) -0.1051(3) 0.0253(9) Uani d . 1 1 . .
    H H16A 0.0505 0.5710 -0.1656 0.030 Uiso calc R 1 1 . .
    C C17 0.1221(3) 0.4612(3) -0.0670(3) 0.0258(10) Uani d . 1 1 . .
    H H17A 0.1151 0.4068 -0.1016 0.031 Uiso calc R 1 1 . .
    C C18 0.1705(3) 0.4428(3) 0.0221(3) 0.0206(9) Uani d . 1 1 . .
    H H18A 0.1959 0.3759 0.0488 0.025 Uiso calc R 1 1 . .
    C C19 0.3179(3) 0.1806(3) 0.5236(3) 0.0183(8) Uani d . 1 1 . .
    C C20 0.2246(3) 0.1492(3) 0.5265(3) 0.0246(9) Uani d . 1 1 . .
    H H20A 0.1710 0.1831 0.4840 0.030 Uiso calc R 1 1 . .
    C C21 0.2085(3) 0.0692(3) 0.5903(3) 0.0289(10) Uani d . 1 1 . .
    H H21A 0.1443 0.0483 0.5913 0.035 Uiso calc R 1 1 . .
    C C22 0.2862(4) 0.0198(3) 0.6526(3) 0.0296(10) Uani d . 1 1 . .
    H H22A 0.2750 -0.0338 0.6980 0.036 Uiso calc R 1 1 . .
    C C23 0.3795(4) 0.0489(3) 0.6481(3) 0.0341(11) Uani d . 1 1 . .
    H H23A 0.4334 0.0139 0.6896 0.041 Uiso calc R 1 1 . .
    C C24 0.3965(3) 0.1285(3) 0.5839(3) 0.0283(10) Uani d . 1 1 . .
    H H24A 0.4618 0.1473 0.5813 0.034 Uiso calc R 1 1 . .
    C C25 0.2550(3) 0.3887(3) 0.5198(3) 0.0182(8) Uani d . 1 1 . .
    C C26 0.2735(3) 0.3885(3) 0.6183(3) 0.0222(9) Uani d . 1 1 . .
    H H26A 0.3259 0.3376 0.6488 0.027 Uiso calc R 1 1 . .
    C C27 0.2154(3) 0.4622(3) 0.6717(3) 0.0250(9) Uani d . 1 1 . .
    H H27A 0.2285 0.4616 0.7388 0.030 Uiso calc R 1 1 . .
    C C28 0.1388(3) 0.5366(3) 0.6286(3) 0.0246(9) Uani d . 1 1 . .
    H H28A 0.1006 0.5879 0.6653 0.030 Uiso calc R 1 1 . .
    C C29 0.1180(3) 0.5361(3) 0.5320(3) 0.0264(10) Uani d . 1 1 . .
    H H29A 0.0642 0.5863 0.5024 0.032 Uiso calc R 1 1 . .
    C C30 0.1754(3) 0.4624(3) 0.4781(3) 0.0234(9) Uani d . 1 1 . .
    H H30A 0.1601 0.4621 0.4118 0.028 Uiso calc R 1 1 . .
    C C31 0.4636(3) 0.3000(3) 0.4545(3) 0.0185(8) Uani d . 1 1 . .
    C C32 0.4987(3) 0.3671(3) 0.5063(3) 0.0221(9) Uani d . 1 1 . .
    H H32A 0.4501 0.4126 0.5419 0.027 Uiso calc R 1 1 . .
    C C33 0.6032(3) 0.3689(3) 0.5069(3) 0.0261(9) Uani d . 1 1 . .
    H H33A 0.6253 0.4157 0.5426 0.031 Uiso calc R 1 1 . .
    C C34 0.6755(3) 0.3032(3) 0.4560(3) 0.0264(9) Uani d . 1 1 . .
    H H34A 0.7472 0.3041 0.4569 0.032 Uiso calc R 1 1 . .
    C C35 0.6420(3) 0.2364(3) 0.4038(3) 0.0305(10) Uani d . 1 1 . .
    H H35A 0.6911 0.1911 0.3684 0.037 Uiso calc R 1 1 . .
    C C36 0.5380(3) 0.2350(3) 0.4027(3) 0.0261(9) Uani d . 1 1 . .
    H H36A 0.5163 0.1889 0.3658 0.031 Uiso calc R 1 1 . .
    C C37 0.3544(3) 0.0542(3) 0.2132(3) 0.0166(8) Uani d . 1 1 . .
    C C38 0.3362(3) 0.0379(3) 0.3137(3) 0.0220(9) Uani d . 1 1 . .
    H H38A 0.3225 0.0929 0.3522 0.026 Uiso calc R 1 1 . .
    C C39 0.3378(3) -0.0573(3) 0.3569(3) 0.0261(9) Uani d . 1 1 . .
    H H39A 0.3256 -0.0671 0.4251 0.031 Uiso calc R 1 1 . .
    C C40 0.3570(3) -0.1386(3) 0.3027(3) 0.0247(9) Uani d . 1 1 . .
    H H40A 0.3603 -0.2042 0.3334 0.030 Uiso calc R 1 1 . .
    C C41 0.3716(3) -0.1230(3) 0.2026(3) 0.0256(9) Uani d . 1 1 . .
    H H41A 0.3831 -0.1782 0.1644 0.031 Uiso calc R 1 1 . .
    C C42 0.3694(3) -0.0279(3) 0.1581(3) 0.0225(9) Uani d . 1 1 . .
    H H42A 0.3780 -0.0182 0.0895 0.027 Uiso calc R 1 1 . .
    C C43 0.3122(3) 0.1823(3) 0.0400(3) 0.0178(8) Uani d . 1 1 . .
    C C44 0.2073(3) 0.1817(3) 0.0314(3) 0.0256(9) Uani d . 1 1 . .
    H H44A 0.1640 0.1793 0.0882 0.031 Uiso calc R 1 1 . .
    C C45 0.1657(3) 0.1845(3) -0.0597(3) 0.0325(11) Uani d . 1 1 . .
    H H45A 0.0942 0.1844 -0.0650 0.039 Uiso calc R 1 1 . .
    C C46 0.2291(4) 0.1875(3) -0.1427(3) 0.0334(11) Uani d . 1 1 . .
    H H46A 0.2011 0.1881 -0.2048 0.040 Uiso calc R 1 1 . .
    C C47 0.3321(4) 0.1895(3) -0.1351(3) 0.0295(10) Uani d . 1 1 . .
    H H47A 0.3747 0.1928 -0.1923 0.035 Uiso calc R 1 1 . .
    C C48 0.3746(3) 0.1868(3) -0.0439(3) 0.0218(9) Uani d . 1 1 . .
    H H48A 0.4459 0.1879 -0.0393 0.026 Uiso calc R 1 1 . .
    C C49 0.4984(3) 0.1765(3) 0.1417(2) 0.0161(8) Uani d . 1 1 . .
    C C50 0.5350(3) 0.2611(3) 0.1562(3) 0.0200(8) Uani d . 1 1 . .
    H H50A 0.4877 0.3177 0.1781 0.024 Uiso calc R 1 1 . .
    C C51 0.6382(3) 0.2656(3) 0.1398(3) 0.0247(9) Uani d . 1 1 . .
    H H51A 0.6612 0.3245 0.1502 0.030 Uiso calc R 1 1 . .
    C C52 0.7076(3) 0.1834(3) 0.1080(3) 0.0247(9) Uani d . 1 1 . .
    H H52A 0.7785 0.1861 0.0956 0.030 Uiso calc R 1 1 . .
    C C53 0.6742(3) 0.0973(3) 0.0943(3) 0.0243(9) Uani d . 1 1 . .
    H H53A 0.7223 0.0410 0.0730 0.029 Uiso calc R 1 1 . .
    C C54 0.5703(3) 0.0927(3) 0.1115(3) 0.0217(9) Uani d . 1 1 . .
    H H54A 0.5479 0.0331 0.1028 0.026 Uiso calc R 1 1 . .
    C C2S 0.0734(4) 0.9380(4) 0.1057(5) 0.0554(15) Uani d . 1 1 . .
    C C3S 0.0522(6) 1.0083(5) 0.1777(5) 0.088(2) Uani d . 1 1 . .
    H H56A 0.0130 1.0728 0.1486 0.132 Uiso calc R 1 1 . .
    H H56B 0.1179 1.0173 0.2018 0.132 Uiso calc R 1 1 . .
    H H56C 0.0113 0.9830 0.2317 0.132 Uiso calc R 1 1 . .
    N N1S 0.0872(4) 0.8816(4) 0.0475(4) 0.0598(13) Uani d . 1 1 . .
    O O58R 0.9214(6) 0.1285(6) 0.4412(7) 0.040(2) Uani d PU 0.404(4) 1 A 1
    O O68A 0.9014(9) 0.1377(10) 0.3565(10) 0.045(4) Uani d PU 0.279(9) 1 B 2
    O O68B 1.0064(10) 0.0597(10) 0.4154(9) 0.065(5) Uani d PU 0.317(9) 1 C 3
loop_
    _atom_site_aniso_label
    _atom_site_aniso_U_11
    _atom_site_aniso_U_22
    _atom_site_aniso_U_33
    _atom_site_aniso_U_12
    _atom_site_aniso_U_13
    _atom_site_aniso_U_23
    Br1 0.0208(2) 0.0314(2) 0.0393(3) -0.00299(18) -0.00427(18) -0.0019(2)
    Ag1 0.02006(16) 0.01514(15) 0.01274(15) -0.00167(11) -0.00147(11)
                                                                    -0.00159(11)
    P1 0.0193(5) 0.0153(5) 0.0137(5) -0.0020(4) -0.0037(4) 0.0004(4)
    C1 0.023(2) 0.0165(19) 0.0130(19) -0.0017(16) -0.0028(15) 0.0029(15)
    P2 0.0221(5) 0.0155(5) 0.0113(5) -0.0025(4) -0.0024(4) -0.0008(4)
    C2 0.025(2) 0.023(2) 0.019(2) -0.0037(17) -0.0062(16) 0.0015(17)
    P3 0.0201(5) 0.0144(5) 0.0119(5) -0.0012(4) -0.0005(4) -0.0016(4)
    C3 0.018(2) 0.029(2) 0.032(2) -0.0004(18) 0.0012(17) -0.0020(19)
    C4 0.030(3) 0.025(2) 0.054(3) 0.001(2) 0.012(2) -0.013(2)
    C5 0.026(2) 0.027(2) 0.065(3) -0.007(2) 0.013(2) -0.021(2)
    C6 0.022(2) 0.024(2) 0.037(3) -0.0069(18) 0.0041(18) -0.0095(19)
    C7 0.020(2) 0.0133(18) 0.018(2) -0.0030(15) -0.0021(15) -0.0018(15)
    C8 0.028(2) 0.0146(19) 0.015(2) -0.0030(16) -0.0025(16) 0.0005(15)
    C9 0.021(2) 0.027(2) 0.021(2) -0.0029(17) -0.0055(16) -0.0040(17)
    C10 0.023(2) 0.032(2) 0.024(2) -0.0083(18) -0.0012(17) -0.0002(18)
    C11 0.028(2) 0.040(3) 0.022(2) -0.010(2) 0.0001(18) 0.0071(19)
    C12 0.024(2) 0.027(2) 0.018(2) -0.0037(18) -0.0039(16) 0.0054(17)
    C13 0.0165(19) 0.022(2) 0.0125(19) -0.0034(16) -0.0029(14) 0.0013(15)
    C14 0.026(2) 0.019(2) 0.018(2) -0.0040(17) -0.0041(16) 0.0019(16)
    C15 0.021(2) 0.025(2) 0.020(2) -0.0030(17) -0.0024(16) 0.0040(17)
    C16 0.023(2) 0.038(2) 0.013(2) -0.0037(19) -0.0024(16) 0.0014(18)
    C17 0.030(2) 0.030(2) 0.017(2) -0.0026(19) -0.0012(17) -0.0079(18)
    C18 0.021(2) 0.020(2) 0.018(2) -0.0006(16) 0.0000(15) 0.0002(16)
    C19 0.030(2) 0.0160(19) 0.0085(18) -0.0028(17) -0.0011(15) -0.0027(15)
    C20 0.025(2) 0.023(2) 0.023(2) -0.0004(18) -0.0013(17) -0.0002(17)
    C21 0.032(2) 0.020(2) 0.034(3) -0.0057(19) 0.0101(19) -0.0040(19)
    C22 0.048(3) 0.017(2) 0.022(2) -0.004(2) 0.0076(19) 0.0008(17)
    C23 0.044(3) 0.028(2) 0.025(2) 0.001(2) -0.010(2) 0.0062(19)
    C24 0.033(2) 0.026(2) 0.025(2) -0.0066(19) -0.0093(18) 0.0041(18)
    C25 0.022(2) 0.019(2) 0.015(2) -0.0055(16) 0.0005(15) -0.0033(16)
    C26 0.022(2) 0.027(2) 0.017(2) -0.0047(17) -0.0030(16) -0.0031(17)
    C27 0.026(2) 0.038(2) 0.015(2) -0.0125(19) 0.0029(16) -0.0095(18)
    C28 0.024(2) 0.022(2) 0.029(2) -0.0067(18) 0.0065(17) -0.0083(18)
    C29 0.026(2) 0.023(2) 0.027(2) 0.0004(18) 0.0018(17) -0.0005(18)
    C30 0.027(2) 0.022(2) 0.021(2) -0.0048(18) -0.0026(16) 0.0017(17)
    C31 0.026(2) 0.0169(19) 0.0117(19) -0.0041(16) -0.0021(15) 0.0034(15)
    C32 0.026(2) 0.018(2) 0.021(2) -0.0013(17) 0.0006(16) -0.0037(16)
    C33 0.029(2) 0.024(2) 0.027(2) -0.0078(19) -0.0010(18) -0.0049(18)
    C34 0.023(2) 0.029(2) 0.026(2) -0.0055(18) -0.0022(17) 0.0050(18)
    C35 0.030(2) 0.030(2) 0.028(2) -0.002(2) 0.0060(18) -0.0058(19)
    C36 0.031(2) 0.028(2) 0.020(2) -0.0050(19) -0.0024(17) -0.0082(18)
    C37 0.0150(19) 0.0179(19) 0.016(2) -0.0011(15) -0.0005(14) -0.0007(15)
    C38 0.027(2) 0.021(2) 0.018(2) -0.0038(17) 0.0011(16) -0.0053(17)
    C39 0.033(2) 0.025(2) 0.019(2) -0.0053(19) -0.0015(17) 0.0040(17)
    C40 0.025(2) 0.017(2) 0.033(2) -0.0080(17) -0.0021(17) 0.0042(18)
    C41 0.029(2) 0.020(2) 0.030(2) -0.0077(18) 0.0012(18) -0.0086(18)
    C42 0.027(2) 0.020(2) 0.020(2) -0.0047(17) 0.0022(16) -0.0032(17)
    C43 0.026(2) 0.0122(18) 0.015(2) -0.0016(16) -0.0041(15) -0.0014(15)
    C44 0.026(2) 0.025(2) 0.025(2) -0.0022(18) 0.0002(17) -0.0044(18)
    C45 0.033(2) 0.028(2) 0.034(3) 0.005(2) -0.015(2) -0.011(2)
    C46 0.048(3) 0.025(2) 0.025(2) 0.007(2) -0.017(2) -0.0104(19)
    C47 0.045(3) 0.024(2) 0.015(2) 0.001(2) -0.0027(18) -0.0007(17)
    C48 0.028(2) 0.017(2) 0.017(2) 0.0029(17) -0.0007(16) -0.0019(16)
    C49 0.0197(19) 0.0189(19) 0.0083(18) -0.0017(16) -0.0012(14) 0.0005(15)
    C50 0.026(2) 0.019(2) 0.014(2) -0.0034(17) -0.0013(15) 0.0010(16)
    C51 0.030(2) 0.026(2) 0.019(2) -0.0105(18) 0.0012(17) -0.0001(17)
    C52 0.020(2) 0.033(2) 0.021(2) -0.0053(18) 0.0001(16) 0.0026(18)
    C53 0.021(2) 0.026(2) 0.022(2) 0.0009(18) 0.0019(16) 0.0020(17)
    C54 0.028(2) 0.016(2) 0.021(2) -0.0027(17) -0.0007(16) -0.0028(16)
    C2S 0.052(3) 0.041(3) 0.075(4) -0.017(3) 0.007(3) -0.003(3)
    C3S 0.133(7) 0.056(4) 0.084(5) -0.037(4) 0.021(5) -0.021(4)
    N1S 0.057(3) 0.047(3) 0.073(4) -0.004(2) 0.014(3) -0.014(3)
    O58R 0.026(4) 0.040(4) 0.057(5) -0.015(3) 0.016(4) -0.003(4)
    O68A 0.034(6) 0.066(8) 0.050(8) -0.036(5) 0.014(5) -0.025(6)
    O68B 0.078(8) 0.071(8) 0.063(7) -0.052(6) 0.008(6) -0.009(6)
_geom_special_details
;
All s.u.'s (except the s.u. in the dihedral angle between two l.s. planes) are
estimated using the full covariance matrix. The cell s.u.'s are taken into
account individually in the estimation of s.u.'s in distances, angles and
torsion angles; correlations between s.u.'s in cell parameters are only used
when they are defined by crystal symmetry. An approximate (isotropic)
treatment of cell s.u.'s is used for estimating s.u.'s involving l.s. planes.
;
loop_
    _geom_bond_atom_site_label_1
    _geom_bond_atom_site_label_2
    _geom_bond_site_symmetry_2
    _geom_bond_distance
    _geom_bond_publ_flag
    Br1 Ag1 . 2.7242(5) ?
    Ag1 P1 . 2.5441(10) ?
    Ag1 P3 . 2.5523(9) ?
    Ag1 P2 . 2.5647(10) ?
    P1 C7 . 1.822(4) ?
    P1 C13 . 1.828(4) ?
    P1 C1 . 1.833(4) ?
    C1 C6 . 1.371(5) ?
    C1 C2 . 1.400(5) ?
    P2 C31 . 1.822(4) ?
    P2 C25 . 1.826(4) ?
    P2 C19 . 1.831(4) ?
    C2 C3 . 1.386(5) ?
    C2 H2A . 0.9500 ?
    P3 C37 . 1.821(4) ?
    P3 C49 . 1.826(4) ?
    P3 C43 . 1.828(4) ?
    C3 C4 . 1.368(6) ?
    C3 H3A . 0.9500 ?
    C4 C5 . 1.386(6) ?
    C4 H4A . 0.9500 ?
    C5 C6 . 1.384(5) ?
    C5 H5A . 0.9500 ?
    C6 H6A . 0.9500 ?
    C7 C12 . 1.390(5) ?
    C7 C8 . 1.394(5) ?
    C8 C9 . 1.387(6) ?
    C8 H8A . 0.9500 ?
    C9 C10 . 1.385(6) ?
    C9 H9A . 0.9500 ?
    C10 C11 . 1.383(5) ?
    C10 H10A . 0.9500 ?
    C11 C12 . 1.382(6) ?
    C11 H11A . 0.9500 ?
    C12 H12A . 0.9500 ?
    C13 C18 . 1.391(5) ?
    C13 C14 . 1.398(5) ?
    C14 C15 . 1.388(5) ?
    C14 H14A . 0.9500 ?
    C15 C16 . 1.386(6) ?
    C15 H15A . 0.9500 ?
    C16 C17 . 1.381(6) ?
    C16 H16A . 0.9500 ?
    C17 C18 . 1.391(5) ?
    C17 H17A . 0.9500 ?
    C18 H18A . 0.9500 ?
    C19 C24 . 1.386(5) ?
    C19 C20 . 1.388(6) ?
    C20 C21 . 1.384(6) ?
    C20 H20A . 0.9500 ?
    C21 C22 . 1.385(6) ?
    C21 H21A . 0.9500 ?
    C22 C23 . 1.371(7) ?
    C22 H22A . 0.9500 ?
    C23 C24 . 1.385(6) ?
    C23 H23A . 0.9500 ?
    C24 H24A . 0.9500 ?
    C25 C30 . 1.392(5) ?
    C25 C26 . 1.395(5) ?
    C26 C27 . 1.384(5) ?
    C26 H26A . 0.9500 ?
    C27 C28 . 1.380(5) ?
    C27 H27A . 0.9500 ?
    C28 C29 . 1.378(6) ?
    C28 H28A . 0.9500 ?
    C29 C30 . 1.385(5) ?
    C29 H29A . 0.9500 ?
    C30 H30A . 0.9500 ?
    C31 C32 . 1.389(5) ?
    C31 C36 . 1.398(5) ?
    C32 C33 . 1.384(6) ?
    C32 H32A . 0.9500 ?
    C33 C34 . 1.381(5) ?
    C33 H33A . 0.9500 ?
    C34 C35 . 1.379(6) ?
    C34 H34A . 0.9500 ?
    C35 C36 . 1.378(6) ?
    C35 H35A . 0.9500 ?
    C36 H36A . 0.9500 ?
    C37 C42 . 1.399(5) ?
    C37 C38 . 1.402(5) ?
    C38 C39 . 1.377(6) ?
    C38 H38A . 0.9500 ?
    C39 C40 . 1.379(6) ?
    C39 H39A . 0.9500 ?
    C40 C41 . 1.390(6) ?
    C40 H40A . 0.9500 ?
    C41 C42 . 1.380(6) ?
    C41 H41A . 0.9500 ?
    C42 H42A . 0.9500 ?
    C43 C48 . 1.393(5) ?
    C43 C44 . 1.397(5) ?
    C44 C45 . 1.393(6) ?
    C44 H44A . 0.9500 ?
    C45 C46 . 1.388(6) ?
    C45 H45A . 0.9500 ?
    C46 C47 . 1.375(6) ?
    C46 H46A . 0.9500 ?
    C47 C48 . 1.399(5) ?
    C47 H47A . 0.9500 ?
    C48 H48A . 0.9500 ?
    C49 C50 . 1.388(5) ?
    C49 C54 . 1.408(5) ?
    C50 C51 . 1.382(6) ?
    C50 H50A . 0.9500 ?
    C51 C52 . 1.385(5) ?
    C51 H51A . 0.9500 ?
    C52 C53 . 1.382(6) ?
    C52 H52A . 0.9500 ?
    C53 C54 . 1.393(6) ?
    C53 H53A . 0.9500 ?
    C54 H54A . 0.9500 ?
    C2S N1S . 1.155(7) ?
    C2S C3S . 1.433(8) ?
    C3S H56A . 0.9800 ?
    C3S H56B . 0.9800 ?
    C3S H56C . 0.9800 ?
loop_
    _geom_angle_atom_site_label_1
    _geom_angle_atom_site_label_2
    _geom_angle_atom_site_label_3
    _geom_angle_site_symmetry_1
    _geom_angle_site_symmetry_3
    _geom_angle
    _geom_angle_publ_flag
    P1 Ag1 P3 . . 115.30(3) ?
    P1 Ag1 P2 . . 113.32(3) ?
    P3 Ag1 P2 . . 115.22(3) ?
    P1 Ag1 Br1 . . 110.24(3) ?
    P3 Ag1 Br1 . . 96.64(3) ?
    P2 Ag1 Br1 . . 104.01(3) ?
    C7 P1 C13 . . 105.64(17) ?
    C7 P1 C1 . . 103.23(17) ?
    C13 P1 C1 . . 99.59(16) ?
    C7 P1 Ag1 . . 108.81(12) ?
    C13 P1 Ag1 . . 117.50(13) ?
    C1 P1 Ag1 . . 120.33(12) ?
    C6 C1 C2 . . 119.5(3) ?
    C6 C1 P1 . . 123.7(3) ?
    C2 C1 P1 . . 116.8(3) ?
    C31 P2 C25 . . 105.08(17) ?
    C31 P2 C19 . . 102.96(17) ?
    C25 P2 C19 . . 99.63(17) ?
    C31 P2 Ag1 . . 113.94(12) ?
    C25 P2 Ag1 . . 113.50(12) ?
    C19 P2 Ag1 . . 119.76(12) ?
    C3 C2 C1 . . 119.9(4) ?
    C3 C2 H2A . . 120.1 ?
    C1 C2 H2A . . 120.1 ?
    C37 P3 C49 . . 104.13(16) ?
    C37 P3 C43 . . 101.50(17) ?
    C49 P3 C43 . . 103.68(17) ?
    C37 P3 Ag1 . . 112.95(12) ?
    C49 P3 Ag1 . . 114.55(12) ?
    C43 P3 Ag1 . . 118.25(11) ?
    C4 C3 C2 . . 120.1(4) ?
    C4 C3 H3A . . 120.0 ?
    C2 C3 H3A . . 120.0 ?
    C3 C4 C5 . . 120.3(4) ?
    C3 C4 H4A . . 119.8 ?
    C5 C4 H4A . . 119.8 ?
    C6 C5 C4 . . 119.8(4) ?
    C6 C5 H5A . . 120.1 ?
    C4 C5 H5A . . 120.1 ?
    C1 C6 C5 . . 120.5(4) ?
    C1 C6 H6A . . 119.8 ?
    C5 C6 H6A . . 119.8 ?
    C12 C7 C8 . . 118.0(4) ?
    C12 C7 P1 . . 124.3(3) ?
    C8 C7 P1 . . 117.7(3) ?
    C9 C8 C7 . . 121.3(4) ?
    C9 C8 H8A . . 119.3 ?
    C7 C8 H8A . . 119.3 ?
    C10 C9 C8 . . 119.9(4) ?
    C10 C9 H9A . . 120.1 ?
    C8 C9 H9A . . 120.1 ?
    C11 C10 C9 . . 119.3(4) ?
    C11 C10 H10A . . 120.4 ?
    C9 C10 H10A . . 120.4 ?
    C12 C11 C10 . . 120.8(4) ?
    C12 C11 H11A . . 119.6 ?
    C10 C11 H11A . . 119.6 ?
    C11 C12 C7 . . 120.8(4) ?
    C11 C12 H12A . . 119.6 ?
    C7 C12 H12A . . 119.6 ?
    C18 C13 C14 . . 119.8(3) ?
    C18 C13 P1 . . 118.4(3) ?
    C14 C13 P1 . . 121.7(3) ?
    C15 C14 C13 . . 119.6(4) ?
    C15 C14 H14A . . 120.2 ?
    C13 C14 H14A . . 120.2 ?
    C16 C15 C14 . . 120.1(4) ?
    C16 C15 H15A . . 120.0 ?
    C14 C15 H15A . . 120.0 ?
    C17 C16 C15 . . 120.5(4) ?
    C17 C16 H16A . . 119.7 ?
    C15 C16 H16A . . 119.7 ?
    C16 C17 C18 . . 119.8(4) ?
    C16 C17 H17A . . 120.1 ?
    C18 C17 H17A . . 120.1 ?
    C13 C18 C17 . . 120.1(4) ?
    C13 C18 H18A . . 120.0 ?
    C17 C18 H18A . . 120.0 ?
    C24 C19 C20 . . 118.9(4) ?
    C24 C19 P2 . . 123.3(3) ?
    C20 C19 P2 . . 117.8(3) ?
    C21 C20 C19 . . 120.9(4) ?
    C21 C20 H20A . . 119.5 ?
    C19 C20 H20A . . 119.5 ?
    C20 C21 C22 . . 119.7(4) ?
    C20 C21 H21A . . 120.1 ?
    C22 C21 H21A . . 120.1 ?
    C23 C22 C21 . . 119.4(4) ?
    C23 C22 H22A . . 120.3 ?
    C21 C22 H22A . . 120.3 ?
    C22 C23 C24 . . 121.2(4) ?
    C22 C23 H23A . . 119.4 ?
    C24 C23 H23A . . 119.4 ?
    C23 C24 C19 . . 119.8(4) ?
    C23 C24 H24A . . 120.1 ?
    C19 C24 H24A . . 120.1 ?
    C30 C25 C26 . . 118.5(3) ?
    C30 C25 P2 . . 118.8(3) ?
    C26 C25 P2 . . 122.7(3) ?
    C27 C26 C25 . . 120.2(4) ?
    C27 C26 H26A . . 119.9 ?
    C25 C26 H26A . . 119.9 ?
    C28 C27 C26 . . 120.7(4) ?
    C28 C27 H27A . . 119.7 ?
    C26 C27 H27A . . 119.7 ?
    C29 C28 C27 . . 119.7(4) ?
    C29 C28 H28A . . 120.1 ?
    C27 C28 H28A . . 120.1 ?
    C28 C29 C30 . . 119.9(4) ?
    C28 C29 H29A . . 120.0 ?
    C30 C29 H29A . . 120.0 ?
    C29 C30 C25 . . 121.0(4) ?
    C29 C30 H30A . . 119.5 ?
    C25 C30 H30A . . 119.5 ?
    C32 C31 C36 . . 117.3(4) ?
    C32 C31 P2 . . 125.2(3) ?
    C36 C31 P2 . . 117.5(3) ?
    C33 C32 C31 . . 121.3(4) ?
    C33 C32 H32A . . 119.4 ?
    C31 C32 H32A . . 119.4 ?
    C34 C33 C32 . . 120.5(4) ?
    C34 C33 H33A . . 119.8 ?
    C32 C33 H33A . . 119.8 ?
    C35 C34 C33 . . 119.1(4) ?
    C35 C34 H34A . . 120.5 ?
    C33 C34 H34A . . 120.5 ?
    C36 C35 C34 . . 120.5(4) ?
    C36 C35 H35A . . 119.7 ?
    C34 C35 H35A . . 119.7 ?
    C35 C36 C31 . . 121.4(4) ?
    C35 C36 H36A . . 119.3 ?
    C31 C36 H36A . . 119.3 ?
    C42 C37 C38 . . 118.1(4) ?
    C42 C37 P3 . . 123.7(3) ?
    C38 C37 P3 . . 118.2(3) ?
    C39 C38 C37 . . 120.5(4) ?
    C39 C38 H38A . . 119.7 ?
    C37 C38 H38A . . 119.7 ?
    C38 C39 C40 . . 121.0(4) ?
    C38 C39 H39A . . 119.5 ?
    C40 C39 H39A . . 119.5 ?
    C39 C40 C41 . . 119.0(4) ?
    C39 C40 H40A . . 120.5 ?
    C41 C40 H40A . . 120.5 ?
    C42 C41 C40 . . 120.6(4) ?
    C42 C41 H41A . . 119.7 ?
    C40 C41 H41A . . 119.7 ?
    C41 C42 C37 . . 120.6(4) ?
    C41 C42 H42A . . 119.7 ?
    C37 C42 H42A . . 119.7 ?
    C48 C43 C44 . . 119.1(3) ?
    C48 C43 P3 . . 123.2(3) ?
    C44 C43 P3 . . 117.6(3) ?
    C45 C44 C43 . . 120.5(4) ?
    C45 C44 H44A . . 119.8 ?
    C43 C44 H44A . . 119.8 ?
    C46 C45 C44 . . 119.8(4) ?
    C46 C45 H45A . . 120.1 ?
    C44 C45 H45A . . 120.1 ?
    C47 C46 C45 . . 120.1(4) ?
    C47 C46 H46A . . 119.9 ?
    C45 C46 H46A . . 119.9 ?
    C46 C47 C48 . . 120.5(4) ?
    C46 C47 H47A . . 119.8 ?
    C48 C47 H47A . . 119.8 ?
    C43 C48 C47 . . 119.9(4) ?
    C43 C48 H48A . . 120.0 ?
    C47 C48 H48A . . 120.0 ?
    C50 C49 C54 . . 118.1(3) ?
    C50 C49 P3 . . 118.1(3) ?
    C54 C49 P3 . . 123.8(3) ?
    C51 C50 C49 . . 122.0(4) ?
    C51 C50 H50A . . 119.0 ?
    C49 C50 H50A . . 119.0 ?
    C50 C51 C52 . . 119.3(4) ?
    C50 C51 H51A . . 120.4 ?
    C52 C51 H51A . . 120.4 ?
    C53 C52 C51 . . 120.2(4) ?
    C53 C52 H52A . . 119.9 ?
    C51 C52 H52A . . 119.9 ?
    C52 C53 C54 . . 120.4(4) ?
    C52 C53 H53A . . 119.8 ?
    C54 C53 H53A . . 119.8 ?
    C53 C54 C49 . . 120.0(4) ?
    C53 C54 H54A . . 120.0 ?
    C49 C54 H54A . . 120.0 ?
    N1S C2S C3S . . 177.9(7) ?
    C2S C3S H56A . . 109.5 ?
    C2S C3S H56B . . 109.5 ?
    H56A C3S H56B . . 109.5 ?
    C2S C3S H56C . . 109.5 ?
    H56A C3S H56C . . 109.5 ?
    H56B C3S H56C . . 109.5 ?
loop_
    _geom_torsion_atom_site_label_1
    _geom_torsion_atom_site_label_2
    _geom_torsion_atom_site_label_3
    _geom_torsion_atom_site_label_4
    _geom_torsion_site_symmetry_1
    _geom_torsion_site_symmetry_2
    _geom_torsion_site_symmetry_3
    _geom_torsion_site_symmetry_4
    _geom_torsion
    _geom_torsion_publ_flag
    P3 Ag1 P1 C7 . . . . -68.14(13) ?
    P2 Ag1 P1 C7 . . . . 67.66(13) ?
    Br1 Ag1 P1 C7 . . . . -176.23(12) ?
    P3 Ag1 P1 C13 . . . . 51.75(14) ?
    P2 Ag1 P1 C13 . . . . -172.45(13) ?
    Br1 Ag1 P1 C13 . . . . -56.34(14) ?
    P3 Ag1 P1 C1 . . . . 173.22(14) ?
    P2 Ag1 P1 C1 . . . . -50.98(15) ?
    Br1 Ag1 P1 C1 . . . . 65.13(15) ?
    C7 P1 C1 C6 . . . . -1.8(4) ?
    C13 P1 C1 C6 . . . . -110.5(4) ?
    Ag1 P1 C1 C6 . . . . 119.6(3) ?
    C7 P1 C1 C2 . . . . 176.6(3) ?
    C13 P1 C1 C2 . . . . 67.9(3) ?
    Ag1 P1 C1 C2 . . . . -61.9(3) ?
    P1 Ag1 P2 C31 . . . . -73.63(14) ?
    P3 Ag1 P2 C31 . . . . 62.20(14) ?
    Br1 Ag1 P2 C31 . . . . 166.63(13) ?
    P1 Ag1 P2 C25 . . . . 46.60(15) ?
    P3 Ag1 P2 C25 . . . . -177.56(14) ?
    Br1 Ag1 P2 C25 . . . . -73.13(14) ?
    P1 Ag1 P2 C19 . . . . 163.91(14) ?
    P3 Ag1 P2 C19 . . . . -60.25(15) ?
    Br1 Ag1 P2 C19 . . . . 44.18(14) ?
    C6 C1 C2 C3 . . . . 0.9(6) ?
    P1 C1 C2 C3 . . . . -177.5(3) ?
    P1 Ag1 P3 C37 . . . . -169.47(13) ?
    P2 Ag1 P3 C37 . . . . 55.58(13) ?
    Br1 Ag1 P3 C37 . . . . -53.34(13) ?
    P1 Ag1 P3 C49 . . . . 71.52(13) ?
    P2 Ag1 P3 C49 . . . . -63.44(13) ?
    Br1 Ag1 P3 C49 . . . . -172.36(12) ?
    P1 Ag1 P3 C43 . . . . -51.21(16) ?
    P2 Ag1 P3 C43 . . . . 173.84(15) ?
    Br1 Ag1 P3 C43 . . . . 64.92(15) ?
    C1 C2 C3 C4 . . . . -0.5(6) ?
    C2 C3 C4 C5 . . . . 0.0(7) ?
    C3 C4 C5 C6 . . . . 0.2(8) ?
    C2 C1 C6 C5 . . . . -0.8(6) ?
    P1 C1 C6 C5 . . . . 177.6(3) ?
    C4 C5 C6 C1 . . . . 0.2(7) ?
    C13 P1 C7 C12 . . . . 8.2(4) ?
    C1 P1 C7 C12 . . . . -95.9(3) ?
    Ag1 P1 C7 C12 . . . . 135.2(3) ?
    C13 P1 C7 C8 . . . . -170.4(3) ?
    C1 P1 C7 C8 . . . . 85.5(3) ?
    Ag1 P1 C7 C8 . . . . -43.4(3) ?
    C12 C7 C8 C9 . . . . -0.6(5) ?
    P1 C7 C8 C9 . . . . 178.0(3) ?
    C7 C8 C9 C10 . . . . 0.6(6) ?
    C8 C9 C10 C11 . . . . -0.6(6) ?
    C9 C10 C11 C12 . . . . 0.5(7) ?
    C10 C11 C12 C7 . . . . -0.6(7) ?
    C8 C7 C12 C11 . . . . 0.6(6) ?
    P1 C7 C12 C11 . . . . -178.0(3) ?
    C7 P1 C13 C18 . . . . 110.1(3) ?
    C1 P1 C13 C18 . . . . -143.1(3) ?
    Ag1 P1 C13 C18 . . . . -11.4(4) ?
    C7 P1 C13 C14 . . . . -72.4(3) ?
    C1 P1 C13 C14 . . . . 34.4(4) ?
    Ag1 P1 C13 C14 . . . . 166.1(3) ?
    C18 C13 C14 C15 . . . . 0.4(6) ?
    P1 C13 C14 C15 . . . . -177.1(3) ?
    C13 C14 C15 C16 . . . . -0.2(6) ?
    C14 C15 C16 C17 . . . . -0.5(6) ?
    C15 C16 C17 C18 . . . . 0.9(6) ?
    C14 C13 C18 C17 . . . . 0.0(6) ?
    P1 C13 C18 C17 . . . . 177.5(3) ?
    C16 C17 C18 C13 . . . . -0.6(6) ?
    C31 P2 C19 C24 . . . . 8.7(4) ?
    C25 P2 C19 C24 . . . . -99.3(3) ?
    Ag1 P2 C19 C24 . . . . 136.4(3) ?
    C31 P2 C19 C20 . . . . -174.9(3) ?
    C25 P2 C19 C20 . . . . 77.1(3) ?
    Ag1 P2 C19 C20 . . . . -47.2(3) ?
    C24 C19 C20 C21 . . . . 2.0(6) ?
    P2 C19 C20 C21 . . . . -174.6(3) ?
    C19 C20 C21 C22 . . . . 0.2(6) ?
    C20 C21 C22 C23 . . . . -2.0(6) ?
    C21 C22 C23 C24 . . . . 1.6(6) ?
    C22 C23 C24 C19 . . . . 0.6(7) ?
    C20 C19 C24 C23 . . . . -2.4(6) ?
    P2 C19 C24 C23 . . . . 174.0(3) ?
    C31 P2 C25 C30 . . . . 124.9(3) ?
    C19 P2 C25 C30 . . . . -128.8(3) ?
    Ag1 P2 C25 C30 . . . . -0.2(4) ?
    C31 P2 C25 C26 . . . . -57.4(4) ?
    C19 P2 C25 C26 . . . . 48.9(4) ?
    Ag1 P2 C25 C26 . . . . 177.5(3) ?
    C30 C25 C26 C27 . . . . -2.1(6) ?
    P2 C25 C26 C27 . . . . -179.8(3) ?
    C25 C26 C27 C28 . . . . 0.1(6) ?
    C26 C27 C28 C29 . . . . 1.7(6) ?
    C27 C28 C29 C30 . . . . -1.4(6) ?
    C28 C29 C30 C25 . . . . -0.6(7) ?
    C26 C25 C30 C29 . . . . 2.3(6) ?
    P2 C25 C30 C29 . . . . -179.9(3) ?
    C25 P2 C31 C32 . . . . -2.2(4) ?
    C19 P2 C31 C32 . . . . -106.0(3) ?
    Ag1 P2 C31 C32 . . . . 122.7(3) ?
    C25 P2 C31 C36 . . . . -179.4(3) ?
    C19 P2 C31 C36 . . . . 76.8(3) ?
    Ag1 P2 C31 C36 . . . . -54.5(3) ?
    C36 C31 C32 C33 . . . . -0.4(6) ?
    P2 C31 C32 C33 . . . . -177.6(3) ?
    C31 C32 C33 C34 . . . . -0.3(6) ?
    C32 C33 C34 C35 . . . . 0.6(6) ?
    C33 C34 C35 C36 . . . . -0.2(6) ?
    C34 C35 C36 C31 . . . . -0.6(6) ?
    C32 C31 C36 C35 . . . . 0.9(6) ?
    P2 C31 C36 C35 . . . . 178.3(3) ?
    C49 P3 C37 C42 . . . . -76.0(3) ?
    C43 P3 C37 C42 . . . . 31.4(4) ?
    Ag1 P3 C37 C42 . . . . 159.1(3) ?
    C49 P3 C37 C38 . . . . 102.8(3) ?
    C43 P3 C37 C38 . . . . -149.7(3) ?
    Ag1 P3 C37 C38 . . . . -22.1(3) ?
    C42 C37 C38 C39 . . . . 3.0(6) ?
    P3 C37 C38 C39 . . . . -175.9(3) ?
    C37 C38 C39 C40 . . . . -0.3(6) ?
    C38 C39 C40 C41 . . . . -2.0(6) ?
    C39 C40 C41 C42 . . . . 1.6(6) ?
    C40 C41 C42 C37 . . . . 1.2(6) ?
    C38 C37 C42 C41 . . . . -3.5(6) ?
    P3 C37 C42 C41 . . . . 175.4(3) ?
    C37 P3 C43 C48 . . . . -111.9(3) ?
    C49 P3 C43 C48 . . . . -4.1(4) ?
    Ag1 P3 C43 C48 . . . . 124.0(3) ?
    C37 P3 C43 C44 . . . . 69.8(3) ?
    C49 P3 C43 C44 . . . . 177.7(3) ?
    Ag1 P3 C43 C44 . . . . -54.3(3) ?
    C48 C43 C44 C45 . . . . 0.6(6) ?
    P3 C43 C44 C45 . . . . 179.0(3) ?
    C43 C44 C45 C46 . . . . 0.3(6) ?
    C44 C45 C46 C47 . . . . -1.2(6) ?
    C45 C46 C47 C48 . . . . 1.2(6) ?
    C44 C43 C48 C47 . . . . -0.6(6) ?
    P3 C43 C48 C47 . . . . -178.9(3) ?
    C46 C47 C48 C43 . . . . -0.3(6) ?
    C37 P3 C49 C50 . . . . -144.3(3) ?
    C43 P3 C49 C50 . . . . 109.8(3) ?
    Ag1 P3 C49 C50 . . . . -20.5(3) ?
    C37 P3 C49 C54 . . . . 36.1(3) ?
    C43 P3 C49 C54 . . . . -69.8(3) ?
    Ag1 P3 C49 C54 . . . . 159.9(3) ?
    C54 C49 C50 C51 . . . . 1.5(5) ?
    P3 C49 C50 C51 . . . . -178.1(3) ?
    C49 C50 C51 C52 . . . . -0.1(6) ?
    C50 C51 C52 C53 . . . . -0.9(6) ?
    C51 C52 C53 C54 . . . . 0.5(6) ?
    C52 C53 C54 C49 . . . . 0.9(6) ?
    C50 C49 C54 C53 . . . . -1.8(5) ?
    P3 C49 C54 C53 . . . . 177.7(3) ?
data_global
_journal_date_recd_electronic     2011-09-27
_journal_date_accepted     2011-10-04
_journal_name_full     'Acta Crystallographica, Section E'
_journal_year     2011
_journal_volume     67
_journal_issue     11
_journal_page_first     m1507
_journal_page_last     m1507
_journal_paper_category     QM
_journal_coeditor_code     GO2030
_publ_contact_author_name     'Dr Maciej Kubicki'
_publ_contact_author_address
;
Faculty of Chemistry
Adam Mickiewicz University
Grunwaldzka 6
60-780 Pozna\'n, Poland
;
_publ_contact_author_email     'mkubicki@amu.edu.pl'
_publ_section_title
;
Bromidotris(triphenylphosphane)silver acetonitrile monosolvate monohydrate
;
loop_
    _publ_author_name
    _publ_author_address
    'Owczarzak, Anita M.'
;
Department of Chemistry
Adam Mickiewicz University
Grunwaldzka 6
60-780 Pozna\'n
Poland
;
    'Kyros, Loukas'
;
Section of Inorganic and Analytical Chemistry
Department of Chemistry
University of Ioannina
45110 Ioannina
Greece
;
    'Hadjikakou, Sotiris K.'
;
Section of Inorganic and Analytical Chemistry
Department of Chemistry
University of Ioannina
45110 Ioannina
Greece
;
    'Kubicki, Maciej'
;
Department of Chemistry
Adam Mickiewicz University
Grunwaldzka 6
60-780 Pozna\'n
Poland
;
