# Supplementary material for: Bromidotris(triphenyl­phosphane)silver acetonitrile monosolvate monohydrate
Source: Acta Crystallogr Sect E Struct Rep Online. 2011 Oct 8;67(Pt 11):m1507. doi: 10.1107/S1600536811040827 (PMC3246938; doi:10.1107/S1600536811040827)
Supplement: Supplementary file 2 [file e-67-m1507-Isup2.hkl]

#
# h,k,l, Fc-squared, Fo-squared, sigma(Fo-squared) and status flag
#
data_I
_shelx_title ' S065 in P-1'
_shelx_refln_list_code          4
_shelx_F_calc_maximum      378.11
_exptl_crystal_F_000      1052.00
_reflns_d_resolution_high  0.8108
 
loop_
 _symmetry_equiv_pos_as_xyz
 'x, y, z'
 '-x, -y, -z'
 
_cell_length_a    13.1894
_cell_length_b    13.7384
_cell_length_c    13.8299
_cell_angle_alpha  84.103
_cell_angle_beta   87.161
_cell_angle_gamma  77.398
 
_shelx_F_squared_multiplier     1.000
 
loop_
 _refln_index_h
 _refln_index_k
 _refln_index_l
 _refln_F_squared_calc
 _refln_F_squared_meas
 _refln_F_squared_sigma
 _refln_observed_status
   2   0   0    12489.96    10593.53     70.12 o
   3   0   0     5599.34     6618.26     88.85 o
   4   0   0     1516.88     1571.33     44.99 o
   5   0   0     6801.65     7029.01     71.75 o
   6   0   0     2063.95     1767.88     42.21 o
   7   0   0     4995.38     5412.46     79.46 o
   8   0   0      984.54      870.90     34.21 o
   9   0   0      335.75      339.96     22.01 o
  10   0   0     1130.84     1104.60     50.30 o
  11   0   0     4238.55     4214.37    132.23 o
  12   0   0     2497.78     2427.64    195.98 o
  13   0   0        6.30       57.87     42.74 o
  14   0   0      190.47      216.63     58.40 o
  15   0   0      416.31      401.31     75.08 o
 -15   1   0       13.19        8.57     40.92 o
 -14   1   0       79.19      129.97     78.88 o
 -13   1   0      846.52      831.85    126.72 o
 -12   1   0       19.10       86.95     57.13 o
 -11   1   0     1856.15     2061.51    174.38 o
 -10   1   0     1074.83     1024.62     56.23 o
  -9   1   0      157.92      123.93     21.33 o
  -8   1   0     1334.83     1241.80     85.77 o
  -7   1   0     8046.35     8161.08    184.03 o
  -6   1   0      875.90      768.84     38.06 o
  -5   1   0     6504.08     6015.14    129.88 o
  -4   1   0       18.70       40.03      6.27 o
  -3   1   0     1763.74     1821.61     48.48 o
  -2   1   0      102.25      213.75     16.96 o
   3   1   0    55769.32    61192.12    395.36 o
   4   1   0    16766.57    15772.30    160.16 o
   5   1   0     3798.04     3809.52     86.12 o
   6   1   0     3994.96     4046.23     73.34 o
   7   1   0       56.94      116.07     18.20 o
   8   1   0      168.49      189.59     19.85 o
   9   1   0      811.15      804.09     38.93 o
  10   1   0     4146.28     3795.61    120.73 o
  11   1   0     1452.34     1547.73     88.57 o
  12   1   0     2328.45     2219.33     93.93 o
  13   1   0      237.86      252.61     87.64 o
  14   1   0      835.02      765.19     97.03 o
  15   1   0      573.82      568.61     85.22 o
  16   1   0     1929.41     1942.29    217.23 o
 -15   2   0      583.99      677.40    130.12 o
 -14   2   0       89.18       31.98     52.63 o
 -13   2   0      276.53      373.06     87.70 o
 -12   2   0     3348.70     3666.76    244.52 o
 -11   2   0      337.18      170.14     66.12 o
 -10   2   0      489.14      572.88     94.50 o
  -9   2   0       10.45       10.78     20.28 o
  -8   2   0      230.84      210.32     19.15 o
  -7   2   0     2436.53     2120.83    186.75 o
  -6   2   0     7974.56     8094.41    220.43 o
  -5   2   0       25.95       18.93     13.04 o
  -4   2   0     5702.10     6336.87     92.18 o
  -3   2   0       10.66       64.27     11.77 o
  -2   2   0     1409.05     1451.34     35.17 o
  -1   2   0      117.60      138.20      7.63 o
   0   2   0     5832.93     5231.20     57.13 o
   1   2   0      224.17      579.66     52.20 o
   2   2   0       56.54       37.23     12.28 o
   3   2   0    19745.67    18304.94    129.07 o
   4   2   0      320.68      474.15     25.01 o
   5   2   0    35941.14    37696.98    378.16 o
   6   2   0     3370.00     4115.36     90.20 o
   7   2   0        9.01        0.00     13.63 o
   8   2   0      859.50      792.57     37.37 o
   9   2   0     1087.03     1036.01     63.37 o
  10   2   0     1037.97     1112.78     54.82 o
  11   2   0     5241.41     5177.66    166.71 o
  12   2   0      139.25       50.94     26.28 o
  13   2   0      158.27      228.26     44.76 o
  14   2   0     1105.52     1110.27    109.90 o
  15   2   0     1147.69     1166.72    119.04 o
  16   2   0     1216.18     1765.35    209.26 o
 -14   3   0      218.15      265.10     93.86 o
 -13   3   0     2552.93     2285.20    207.81 o
 -12   3   0      660.92      484.20    100.80 o
 -11   3   0     3920.41     4008.99    245.96 o
 -10   3   0     1043.76      884.63    111.42 o
  -9   3   0       32.29       89.51     52.10 o
  -8   3   0     1413.07     1528.88     93.03 o
  -7   3   0     6848.16     7067.80    182.26 o
  -6   3   0      929.58     1132.12     71.25 o
  -5   3   0     6275.84     5685.13    142.24 o
  -4   3   0      523.60      473.57     27.90 o
  -3   3   0      397.01      355.04     24.83 o
  -2   3   0     4465.07     4214.62     44.11 o
  -1   3   0     2446.03     2494.48     39.61 o
   0   3   0      624.35      721.01     23.36 o
   1   3   0     7432.75     7854.14     91.63 o
   2   3   0     1646.06     1856.51     60.50 o
   3   3   0    28214.44    29362.14    310.11 o
   4   3   0    42424.37    43182.66    630.63 o
   5   3   0     3129.95     3473.08     72.75 o
   6   3   0     1437.94     1450.06     57.57 o
   7   3   0      363.82      369.24     32.88 o
   8   3   0      233.81      125.43     26.77 o
   9   3   0     8752.10     9067.23    157.06 o
  10   3   0     2141.09     2044.33    105.11 o
  11   3   0       75.28        4.62     27.63 o
  12   3   0      405.10      491.05     58.76 o
  13   3   0      186.17      109.62     34.74 o
  14   3   0        4.86       13.71     59.69 o
  15   3   0     4957.58     5050.91    330.38 o
  16   3   0      311.38      443.58    117.65 o
 -14   4   0     1104.18      902.18    144.79 o
 -13   4   0     1470.98     1744.01    186.49 o
 -12   4   0      988.41      913.08    130.62 o
 -11   4   0       89.04      154.93     53.34 o
 -10   4   0     2709.62     2672.65    197.03 o
  -9   4   0     1839.91     1802.29    110.71 o
  -8   4   0      472.48      438.16     54.33 o
  -7   4   0     4807.17     5052.67    161.22 o
  -6   4   0     5219.73     5202.70    243.23 o
  -5   4   0     1291.97     1275.59    130.26 o
  -4   4   0     1999.98     2282.86     72.09 o
  -3   4   0     1234.20     1012.79     27.82 o
  -2   4   0      373.54      383.75     17.04 o
  -1   4   0     3628.75     3168.43     67.67 o
   0   4   0     5280.47     5026.96     69.19 o
   1   4   0      526.06      461.29     24.26 o
   2   4   0       96.20       56.03     13.78 o
   3   4   0     1602.25     1449.39     63.47 o
   4   4   0     6648.43     6680.29    127.98 o
   5   4   0     8346.82     7824.00    198.52 o
   6   4   0     1041.16     1139.71     94.52 o
   7   4   0      336.86      399.92     50.67 o
   8   4   0     5651.22     5734.87    163.34 o
   9   4   0       17.74       16.82     27.82 o
  10   4   0      388.29      459.11     54.33 o
  11   4   0     1012.60      877.25     84.95 o
  12   4   0      151.40      105.46     33.76 o
  13   4   0      159.90      154.91     43.30 o
  14   4   0     1009.29     1195.33     98.76 o
  15   4   0        5.99        0.00     73.64 o
 -14   5   0     1820.14     1906.26    205.84 o
 -13   5   0      476.65      306.43     89.18 o
 -12   5   0     1451.47     1492.88    171.53 o
 -11   5   0     1066.62      904.97    126.40 o
 -10   5   0      186.73      110.31     38.66 o
  -9   5   0     5498.91     5537.46    194.29 o
  -8   5   0     2032.97     2077.63    114.52 o
  -7   5   0      640.99      621.36     61.88 o
  -6   5   0     4542.14     4442.32    146.71 o
  -5   5   0      662.24      514.29     35.33 o
  -4   5   0     1727.59     1748.54    163.37 o
  -3   5   0     1502.74     1313.94     39.24 o
  -2   5   0    14801.32    14654.77    112.69 o
  -1   5   0      681.33      757.03     29.96 o
   0   5   0     2733.95     2614.07     61.22 o
   1   5   0      134.27      168.32     18.65 o
   2   5   0      176.84      202.26     23.30 o
   3   5   0     5422.38     4785.10    122.66 o
   4   5   0     5329.97     4878.95    130.37 o
   5   5   0      687.71      699.52     76.76 o
   6   5   0     2643.38     2607.97    148.18 o
   7   5   0      557.42      699.13     84.99 o
   8   5   0     1251.60      961.31     99.27 o
   9   5   0     2576.51     2356.65    161.76 o
  10   5   0      962.24      840.71    104.98 o
  11   5   0      197.53      196.15     84.22 o
  12   5   0      200.40      234.00     48.16 o
  13   5   0        3.54        0.00     33.85 o
  14   5   0       19.68       63.66     32.12 o
  15   5   0     2873.40     2785.73    245.39 o
 -13   6   0     2169.86     1970.10    205.01 o
 -12   6   0      139.17      262.97     87.99 o
 -11   6   0      432.89      534.21     77.11 o
 -10   6   0       78.57       96.21     38.05 o
  -9   6   0       59.15       55.76     36.12 o
  -8   6   0     1166.83     1279.21     96.65 o
  -7   6   0     1742.76     1741.04    118.53 o
  -6   6   0     1969.19     1871.15     44.34 o
  -5   6   0      996.23     1274.15     80.00 o
  -4   6   0     6087.12     5917.77     91.92 o
  -3   6   0     2689.64     2372.42     51.86 o
  -2   6   0    17695.19    18617.57    153.98 o
  -1   6   0     6541.61     6056.40     90.28 o
   0   6   0     3423.81     3849.40     74.73 o
   1   6   0     1476.81     1544.37     49.13 o
   2   6   0    12750.75    11613.79    281.64 o
   3   6   0       55.98       77.40     18.36 o
   4   6   0     5827.27     5760.45    214.22 o
   5   6   0     6062.21     6225.34    231.08 o
   6   6   0      944.61      894.49     93.53 o
   7   6   0      753.42      751.27     88.88 o
   8   6   0     7755.92     7762.86    286.09 o
   9   6   0       78.94      112.86     39.39 o
  10   6   0     1192.25     1349.38    130.36 o
  11   6   0       91.19      128.26     52.37 o
  12   6   0      354.49      443.75     85.16 o
  13   6   0      157.46      193.80     69.93 o
  14   6   0      879.23      714.96    110.06 o
  15   6   0        0.72        0.00     60.36 o
 -12   7   0      903.10      868.00    138.85 o
 -11   7   0        5.93       17.19     38.54 o
 -10   7   0        2.72        0.00     35.25 o
  -9   7   0     2596.18     2688.79    146.09 o
  -8   7   0      126.75      113.72     35.77 o
  -7   7   0      100.71      111.50     32.30 o
  -6   7   0      293.01      296.07     27.16 o
  -5   7   0      686.14      775.77     66.98 o
  -4   7   0      499.41      496.02     31.80 o
  -3   7   0     1042.75      938.19     36.87 o
  -2   7   0     4391.62     4433.98     82.53 o
  -1   7   0    14357.72    14822.84    173.46 o
   0   7   0      452.12      406.30     39.14 o
   1   7   0    11202.69    11912.09    167.74 o
   2   7   0     6067.68     5869.40    159.82 o
   3   7   0     6307.33     5212.98    207.42 o
   4   7   0       25.17       87.91     35.09 o
   5   7   0     1151.38     1072.76    105.86 o
   6   7   0        0.45        0.00     43.88 o
   7   7   0      129.04       41.24     40.24 o
   8   7   0     2192.36     1964.86    152.54 o
   9   7   0     8592.17     8340.66    321.92 o
  10   7   0       35.97      112.54     57.89 o
  11   7   0      470.08      463.15     88.38 o
  12   7   0      346.90      305.66     75.70 o
  13   7   0        4.33       56.47     45.84 o
  14   7   0      740.82      783.01    120.69 o
  15   7   0      653.04      634.11    114.01 o
 -12   8   0       75.34       25.48     59.40 o
 -11   8   0      308.13      327.49     64.43 o
 -10   8   0      426.38      368.40     65.36 o
  -9   8   0        3.69        0.00     38.13 o
  -8   8   0     1306.23     1153.98     94.94 o
  -7   8   0      725.44      686.84     73.50 o
  -6   8   0     1730.39     1671.62     66.19 o
  -5   8   0      317.80      255.98     24.47 o
  -4   8   0       97.84       94.21     22.01 o
  -3   8   0      595.07      627.23     41.62 o
  -2   8   0     6137.92     5759.11    101.86 o
  -1   8   0     5367.89     5082.64    110.00 o
   0   8   0     2597.94     2862.05     86.22 o
   1   8   0      446.34      374.52     46.02 o
   2   8   0    13549.68    13723.88    164.12 o
   3   8   0     5057.22     5060.85    214.60 o
   4   8   0     4399.34     4235.46    204.02 o
   5   8   0       88.04      114.02     49.94 o
   6   8   0     1596.21     1724.05    141.10 o
   7   8   0     2512.39     2212.41    164.63 o
   8   8   0       69.29      108.88     48.31 o
   9   8   0      624.07      753.75    107.52 o
  10   8   0       27.39        0.00     52.38 o
  11   8   0       51.22       79.53     52.42 o
  12   8   0       24.96        0.00     54.05 o
  13   8   0     2258.61     2189.07    195.38 o
  14   8   0        9.94        0.00     62.77 o
  15   8   0      854.24      912.78    138.06 o
 -11   9   0      147.06       65.98     46.10 o
 -10   9   0      367.00      266.98    101.47 o
  -9   9   0     4936.50     5068.26    211.26 o
  -8   9   0      228.79      213.59     51.66 o
  -7   9   0     2279.86     2220.65    211.97 o
  -6   9   0       39.31        1.72     29.15 o
  -5   9   0      410.55      398.45     30.85 o
  -4   9   0      162.47      201.01     40.30 o
  -3   9   0      925.78      925.51     53.79 o
  -2   9   0     3175.24     3279.43     82.51 o
  -1   9   0     1420.77     1334.33     78.22 o
   0   9   0     1850.53     1776.26     93.26 o
   1   9   0     7079.66     7190.23    126.61 o
   2   9   0     3173.64     3094.73     83.26 o
   3   9   0     2911.48     2541.45    162.83 o
   4   9   0      247.88      214.16     55.26 o
   5   9   0      270.71      278.84     60.61 o
   6   9   0     1542.23     1585.39    143.53 o
   7   9   0     1633.94     1537.29    141.95 o
   8   9   0      702.51      757.39    108.76 o
   9   9   0     2289.66     2212.72    185.78 o
  10   9   0        1.33       33.63     56.92 o
  11   9   0      479.29      492.49     97.85 o
  12   9   0      826.27      671.13    117.23 o
  13   9   0      780.34      609.31    112.40 o
  14   9   0      962.40     1082.72    151.99 o
  15   9   0        7.57        0.00     63.81 o
 -10  10   0     1046.17     1083.55    109.83 o
  -9  10   0       36.54       24.68     45.26 o
  -8  10   0     3696.75     4077.54    213.55 o
  -7  10   0      188.12      153.59     47.18 o
  -6  10   0     1322.10     1197.87    115.55 o
  -5  10   0      813.26      922.86     84.84 o
  -4  10   0     2773.92     3041.73     95.54 o
  -3  10   0      158.97      110.71     39.99 o
  -2  10   0     3989.76     3893.89    117.91 o
  -1  10   0     2707.24     2391.71    108.82 o
   0  10   0      599.81      793.83     69.36 o
   1  10   0     1927.45     1776.78     68.94 o
   2  10   0     4226.47     3978.97    100.88 o
   3  10   0     3818.17     3683.95    205.08 o
   4  10   0     4201.23     3975.46    218.71 o
   5  10   0     1302.30     1228.88    130.49 o
   6  10   0     2428.76     2269.72    175.68 o
   7  10   0     4213.65     3973.63    239.32 o
   8  10   0     2305.98     2530.37    197.71 o
   9  10   0      607.43      624.01    107.64 o
  10  10   0      372.37      370.36     88.67 o
  11  10   0       92.08       69.11     57.96 o
  12  10   0      187.86      175.98     74.11 o
  13  10   0      874.44      935.43    144.50 o
  14  10   0        1.93        2.43     56.79 o
  -9  11   0     1664.79     1527.51    127.06 o
  -8  11   0      326.93      269.16     67.26 o
  -7  11   0      327.51      266.91     56.12 o
  -6  11   0      462.45      495.03     80.41 o
  -5  11   0       42.23       81.82     55.97 o
  -4  11   0     3510.98     3520.84    163.30 o
  -3  11   0     2603.67     2796.41    101.49 o
  -2  11   0       19.85       53.77     24.15 o
  -1  11   0      472.07      470.13     57.94 o
   0  11   0      242.02      299.91    107.82 o
   1  11   0       10.34        0.00     23.15 o
   2  11   0     6317.70     6480.99    135.01 o
   3  11   0      696.15      608.32     93.70 o
   4  11   0     3971.73     3768.74    221.76 o
   5  11   0      218.52      185.03     69.84 o
   6  11   0     4359.50     4229.46    249.74 o
   7  11   0     1950.72     1836.44    170.18 o
   8  11   0     2238.33     2306.43    194.37 o
   9  11   0       86.58      135.65     66.46 o
  10  11   0      229.94       45.80     52.21 o
  11  11   0      608.74      488.33    102.02 o
  12  11   0      150.56      124.62     68.23 o
  13  11   0      132.85      206.02     71.14 o
  14  11   0     1455.15     1455.13    183.06 o
  -8  12   0      753.49      690.57    101.70 o
  -7  12   0      750.94      697.36     88.54 o
  -6  12   0       47.41       91.11     50.07 o
  -5  12   0     2883.95     2911.32    159.30 o
  -4  12   0      710.24      556.83     74.00 o
  -3  12   0     1986.75     2048.21    128.49 o
  -2  12   0      454.24      466.33     49.15 o
  -1  12   0        4.07        0.00     24.34 o
   0  12   0      534.27      537.28     45.62 o
   1  12   0     1295.96     1384.48     74.87 o
   2  12   0       18.67      116.31     55.17 o
   3  12   0     3879.22     3858.97    230.02 o
   4  12   0      739.92      668.82    103.57 o
   5  12   0     3095.82     2982.22    215.25 o
   6  12   0     5385.28     4990.90    283.45 o
   7  12   0     2778.60     2827.56    219.80 o
   8  12   0      587.53      587.95    103.40 o
   9  12   0      450.85      489.49    109.83 o
  10  12   0      262.37      272.74     86.38 o
  11  12   0      266.13      105.80     53.98 o
  12  12   0      876.32      838.21    135.48 o
  13  12   0      430.98      576.40    130.41 o
  -7  13   0        1.00        0.00     68.04 o
  -6  13   0      110.51      145.23     52.19 o
  -5  13   0      211.20      217.23     86.29 o
  -4  13   0     3826.68     3825.54    188.25 o
  -3  13   0      260.32      211.74     58.70 o
  -2  13   0      385.74      352.29     46.01 o
  -1  13   0     1222.26     1287.27     80.73 o
   0  13   0       56.62      137.62     44.86 o
   1  13   0      490.30      493.14     86.89 o
   2  13   0     1831.62     1483.53    147.08 o
   3  13   0       41.71       24.60     43.15 o
   4  13   0        7.67        0.00     40.84 o
   5  13   0     2449.92     2417.51    200.18 o
   6  13   0       23.15       45.06     50.82 o
   7  13   0     6504.09     6506.73    341.66 o
   8  13   0      595.79      429.91     96.23 o
   9  13   0      288.87      202.79     74.11 o
  10  13   0      534.32      401.21    103.22 o
  11  13   0      479.22      522.59    115.70 o
  12  13   0      289.39      240.31     88.33 o
  -5  14   0      928.15     1019.76    109.66 o
  -4  14   0        3.63      110.20     56.83 o
  -3  14   0     1515.30     1617.17    167.30 o
  -2  14   0      348.77      329.94     66.13 o
  -1  14   0        2.11       52.32     33.17 o
   0  14   0     4951.57     4810.31    190.79 o
   1  14   0      608.72      625.08    102.46 o
   2  14   0      806.68      847.43    118.21 o
   3  14   0      295.08      258.69     74.53 o
   4  14   0       68.42       53.78     53.20 o
   5  14   0      339.36      345.90     91.04 o
   6  14   0      456.94      648.72    114.86 o
   7  14   0       67.38       66.92     67.71 o
   8  14   0     1409.05     1393.20    174.40 o
   9  14   0      488.84      672.29    133.17 o
  10  14   0      533.56      434.43    107.52 o
  11  14   0     1225.70     1111.97    164.39 o
  -4  15   0      990.05     1260.03    177.41 o
  -3  15   0        1.35       81.62     83.84 o
  -2  15   0      399.55      456.57     78.73 o
  -1  15   0      292.28      260.37     78.45 o
   0  15   0       29.89        4.68     39.92 o
   1  15   0     5450.45     5202.26    281.50 o
   2  15   0        5.24       25.07     48.55 o
   3  15   0      350.51      297.35     77.73 o
   4  15   0       41.71       77.99     60.41 o
   5  15   0      356.95      211.51     74.47 o
   6  15   0        3.41        0.00     48.79 o
   7  15   0     1683.15     1576.51    182.93 o
   8  15   0       82.04        0.00     62.76 o
   9  15   0       32.57       15.58     62.48 o
  -1  16   0        5.56        0.00     94.02 o
   0  16   0     4285.82     4540.90    310.02 o
   1  16   0        2.48       22.77     47.60 o
   2  16   0     2192.86     2497.83    212.20 o
   3  16   0      381.64      319.44     84.21 o
   4  16   0      251.97      379.94     95.10 o
   5  16   0     1472.83     1754.92    193.07 o
   6  16   0      908.42     1037.13    153.13 o
   7  16   0      223.24      329.13     96.71 o
  -7 -16   1     1064.18     1102.65    166.86 o
  -6 -16   1      316.37      388.17    106.70 o
  -5 -16   1     1156.60     1226.63    167.28 o
  -4 -16   1       29.72      218.87     77.29 o
  -3 -16   1      957.56      995.82    143.16 o
  -2 -16   1        2.63       34.87     50.97 o
  -1 -16   1     3223.71     3390.56    239.76 o
   0 -16   1       10.00       94.83     65.17 o
   1 -16   1      857.89      821.55    148.79 o
  -9 -15   1       66.58      122.45     83.10 o
  -8 -15   1      617.11      723.29    130.74 o
  -7 -15   1      238.93      195.28     83.18 o
  -6 -15   1     3116.53     3131.75    253.94 o
  -5 -15   1       40.86        0.00     61.02 o
  -4 -15   1       29.72        0.00     44.97 o
  -3 -15   1      484.94      430.44     96.16 o
  -2 -15   1      491.43      412.48     90.12 o
  -1 -15   1      133.21      164.33     63.15 o
   0 -15   1     1892.56     2236.02    137.37 o
   1 -15   1      146.44      238.80     66.77 o
   2 -15   1      389.63      314.98     73.97 o
   3 -15   1      662.46      887.11    135.73 o
 -10 -14   1     1234.08     1704.36    199.63 o
  -9 -14   1      220.35      191.39     80.04 o
  -8 -14   1       38.79       12.44     56.31 o
  -7 -14   1     2465.08     2732.23    233.03 o
  -6 -14   1      779.55      582.11    120.48 o
  -5 -14   1      226.83      302.25     86.41 o
  -4 -14   1        8.08        0.00     45.23 o
  -3 -14   1      217.08      253.23     76.76 o
  -2 -14   1      588.87      532.72     98.31 o
  -1 -14   1      120.76      193.43     63.97 o
   0 -14   1      147.29      121.37     38.82 o
   1 -14   1      702.16      682.36     64.72 o
   2 -14   1        0.18       74.28     56.17 o
   3 -14   1       81.09       87.74     55.07 o
   4 -14   1     1121.06     1226.58    119.87 o
   5 -14   1       89.48       18.37     52.55 o
 -12 -13   1     1847.09     2046.40    220.50 o
 -11 -13   1      192.71      217.94     90.10 o
 -10 -13   1     1010.04     1199.76    167.95 o
  -9 -13   1      135.71       49.23     59.06 o
  -8 -13   1     2420.56     2575.31    224.83 o
  -7 -13   1      145.30      270.82     76.68 o
  -6 -13   1     4524.63     4432.81    280.05 o
  -5 -13   1        2.32       12.85     49.47 o
  -4 -13   1        6.49       29.31     53.04 o
  -3 -13   1      659.38      594.86    101.21 o
  -2 -13   1        8.42        0.60     36.40 o
  -1 -13   1      265.04      386.76     79.93 o
   0 -13   1       53.51        7.13     30.06 o
   1 -13   1       16.49        4.61     32.48 o
   2 -13   1      217.89      245.71     43.87 o
   3 -13   1     1418.75     1435.84    118.20 o
   4 -13   1        1.63        4.87     43.02 o
   5 -13   1     1486.19     1412.14    121.65 o
   6 -13   1       86.41       42.67     67.01 o
   7 -13   1       18.35        0.00     78.40 o
 -13 -12   1      624.31      854.22    143.93 o
 -12 -12   1       26.84        0.00     66.65 o
 -11 -12   1     1091.22     1243.60    166.23 o
 -10 -12   1       84.27      136.32     74.66 o
  -9 -12   1       48.34        0.00     55.29 o
  -8 -12   1     1576.92     1496.59    168.49 o
  -7 -12   1     6024.93     6332.42    328.22 o
  -6 -12   1     1101.59     1044.28    136.84 o
  -5 -12   1     1795.30     1876.19    172.64 o
  -4 -12   1      302.52      205.80     61.96 o
  -3 -12   1      565.62      468.16     86.55 o
  -2 -12   1     5417.73     5454.67    268.13 o
  -1 -12   1       30.10        0.00     22.77 o
   0 -12   1      422.07      441.15    106.11 o
   1 -12   1      887.69      912.27    101.48 o
   2 -12   1       37.43       27.63     28.49 o
   3 -12   1      354.53      392.91     64.25 o
   4 -12   1     4507.77     4429.03    193.78 o
   5 -12   1      424.61      432.14     69.01 o
   6 -12   1     2318.79     2393.01    151.38 o
   7 -12   1      185.38      231.21     62.48 o
   8 -12   1      189.96      231.38     88.92 o
 -14 -11   1      115.09        5.58     67.39 o
 -13 -11   1      430.09      553.71    120.32 o
 -12 -11   1      400.08      521.70    105.69 o
 -11 -11   1        5.96       65.66     57.64 o
 -10 -11   1      157.93      102.56     63.96 o
  -9 -11   1        8.76        8.35     53.55 o
  -8 -11   1      136.54      186.94     70.06 o
  -7 -11   1     5075.07     4943.99    280.89 o
  -6 -11   1     1153.73     1105.18    139.71 o
  -5 -11   1     1430.14     1476.24    146.51 o
  -4 -11   1      253.45      132.47     59.16 o
  -3 -11   1     4967.46     5377.47    261.54 o
  -2 -11   1     1812.24     1792.02     69.93 o
  -1 -11   1     4399.11     4597.35    167.11 o
   0 -11   1      348.66      338.30    102.29 o
   1 -11   1      649.50      691.88     67.67 o
   2 -11   1      602.79      605.21     52.30 o
   3 -11   1      950.14      887.00     60.10 o
   4 -11   1      139.65       77.29     91.17 o
   5 -11   1     4149.05     4180.84    183.85 o
   6 -11   1        2.57        0.64     53.45 o
   7 -11   1      223.87      222.71     56.48 o
   8 -11   1      638.73      682.69    175.30 o
   9 -11   1      726.07      622.11    105.03 o
 -14 -10   1      469.56      463.55    108.44 o
 -13 -10   1      428.17      539.97    106.33 o
 -12 -10   1       39.77       81.63     56.42 o
 -11 -10   1      151.99      209.25     83.31 o
 -10 -10   1       54.73      104.33     61.10 o
  -9 -10   1      737.58      849.78    121.80 o
  -8 -10   1     3002.77     2605.19    202.70 o
  -7 -10   1      403.09      512.87     95.25 o
  -6 -10   1      999.51      819.88    111.97 o
  -5 -10   1      329.69      304.44     74.30 o
  -4 -10   1      351.13      314.66     71.90 o
  -3 -10   1     4186.69     3831.96    212.17 o
  -2 -10   1     5039.02     5223.50    111.19 o
  -1 -10   1     1382.52     1389.94    126.48 o
   0 -10   1      329.43      340.26     50.93 o
   1 -10   1      686.71      784.73     70.66 o
   2 -10   1       15.64       12.60     20.19 o
   3 -10   1      902.23      767.90     84.19 o
   4 -10   1     3638.80     3736.76    108.80 o
   5 -10   1      262.02      346.21     58.92 o
   6 -10   1      417.48      497.84     94.85 o
   7 -10   1     2499.71     2316.01    142.12 o
   8 -10   1       66.96       83.70     42.61 o
   9 -10   1     3317.51     3580.00    186.85 o
  10 -10   1       68.91      127.53     51.61 o
 -15  -9   1       24.76       11.02     66.31 o
 -14  -9   1      113.79      116.42     57.65 o
 -13  -9   1     1045.36      921.66    139.59 o
 -12  -9   1     2990.39     2888.90    229.27 o
 -11  -9   1        2.02        0.00     58.45 o
 -10  -9   1      135.19      104.40     55.46 o
  -9  -9   1     1485.81     1240.72    140.54 o
  -8  -9   1     1380.49     1210.86    136.96 o
  -7  -9   1     2752.16     2447.13    183.79 o
  -6  -9   1       41.65       85.66     54.31 o
  -5  -9   1       41.68       74.28     53.04 o
  -4  -9   1     3412.34     3168.21    191.00 o
  -3  -9   1     3162.53     3199.74    183.55 o
  -2  -9   1     4219.55     3620.17     86.76 o
  -1  -9   1     3137.96     3018.90    121.91 o
   0  -9   1      691.93      821.05     68.17 o
   1  -9   1     2174.82     1902.94    116.14 o
   2  -9   1     2811.21     2595.15    105.56 o
   3  -9   1      200.19      157.67     64.89 o
   4  -9   1      695.07      752.30     47.82 o
   5  -9   1      235.99      250.49     38.88 o
   6  -9   1      241.89      194.61     53.14 o
   7  -9   1      448.18      435.95     61.13 o
   8  -9   1     5528.15     5603.65    216.83 o
   9  -9   1      804.25      868.49    118.21 o
  10  -9   1     3225.44     3233.48    179.46 o
  11  -9   1     1211.77      964.17    106.53 o
 -15  -8   1      361.17      203.09     83.12 o
 -14  -8   1     1081.61      983.36    140.10 o
 -13  -8   1       53.62      219.57     78.38 o
 -12  -8   1     2673.54     2609.54    210.24 o
 -11  -8   1        8.91        0.00     45.35 o
 -10  -8   1     1337.65     1434.31    147.68 o
  -9  -8   1      126.80      112.29     61.11 o
  -8  -8   1     3152.78     2812.03    209.06 o
  -7  -8   1      175.79      143.56     51.29 o
  -6  -8   1     2167.33     2206.90    163.22 o
  -5  -8   1      225.55      221.19     58.14 o
  -4  -8   1      229.93      287.52     63.70 o
  -3  -8   1     7692.39     7844.88    272.33 o
  -2  -8   1     2627.61     2394.42    143.68 o
  -1  -8   1       22.89       49.78     27.34 o
   0  -8   1      358.60      391.50     47.85 o
   1  -8   1      474.75      464.43     36.11 o
   2  -8   1     2629.00     2710.97     86.05 o
   3  -8   1     3901.23     4138.45    104.79 o
   4  -8   1        9.12       17.02     14.27 o
   5  -8   1       93.56      109.32     14.23 o
   6  -8   1       28.62        0.00     32.48 o
   7  -8   1      107.78      147.87     45.04 o
   8  -8   1      765.67      747.55     80.83 o
   9  -8   1     3744.85     3454.84    172.45 o
  10  -8   1      874.21      718.09    135.33 o
  11  -8   1        4.48        0.00     46.73 o
  12  -8   1     2029.45     1992.49    209.95 o
 -15  -7   1      105.66      131.73     66.11 o
 -14  -7   1      121.86      128.94     53.34 o
 -13  -7   1     2942.33     3063.49    223.78 o
 -12  -7   1       37.83       51.40     48.89 o
 -11  -7   1      352.43      392.41     85.48 o
 -10  -7   1     3808.26     4244.51    240.05 o
  -9  -7   1     5388.62     5601.69    266.08 o
  -8  -7   1     8784.03     8882.98    324.45 o
  -7  -7   1     6808.54     6125.75    262.80 o
  -6  -7   1       16.70      112.82     45.70 o
  -5  -7   1      291.83      238.79     58.67 o
  -4  -7   1     5779.24     5837.45    231.81 o
  -3  -7   1       27.68       19.12     27.33 o
  -2  -7   1     3401.03     2817.64    150.86 o
  -1  -7   1     2440.36     2208.41     75.27 o
   0  -7   1       44.24       99.64     21.66 o
   1  -7   1      805.72      670.48     40.06 o
   2  -7   1     1364.60     1299.01     56.96 o
   3  -7   1      322.93      283.21     27.43 o
   4  -7   1     1100.17     1027.30     73.01 o
   5  -7   1       77.51      197.23     16.18 o
   6  -7   1       28.78       25.14     19.66 o
   7  -7   1     1314.83     1242.48     92.72 o
   8  -7   1     1782.91     1737.84    113.47 o
   9  -7   1     2098.59     2209.92    134.70 o
  10  -7   1       26.03       53.43     36.43 o
  11  -7   1        2.15        0.00     38.17 o
  12  -7   1      282.50      265.78     93.94 o
 -15  -6   1     2391.52     2583.01    207.84 o
 -14  -6   1      191.21      266.34     77.11 o
 -13  -6   1       64.32        0.00     47.54 o
 -12  -6   1      117.31      133.94     56.15 o
 -11  -6   1       18.05       11.58     39.72 o
 -10  -6   1       62.82       52.99     42.00 o
  -9  -6   1     9842.91     9897.27    338.52 o
  -8  -6   1     2195.48     2030.47    150.39 o
  -7  -6   1    10883.20    11438.12    341.78 o
  -6  -6   1       46.93       70.72     42.33 o
  -5  -6   1     7416.04     7530.37    259.35 o
  -4  -6   1     5646.56     5262.36    208.88 o
  -3  -6   1    10328.59     9693.69    269.96 o
  -2  -6   1       43.84       36.92     17.95 o
  -1  -6   1      593.19      617.10     34.35 o
   0  -6   1     1351.49     1362.03     53.63 o
   1  -6   1      970.51     1154.86     55.94 o
   2  -6   1     4307.35     3879.39     88.65 o
   3  -6   1     8580.51     8390.07    125.85 o
   4  -6   1       89.51      107.98     13.57 o
   5  -6   1      180.36      225.85     19.70 o
   6  -6   1     4632.09     4692.89     97.34 o
   7  -6   1        1.89       15.88     25.52 o
   8  -6   1     1620.44     1645.97    216.09 o
   9  -6   1     1496.42     1501.23    107.47 o
  10  -6   1       22.96        1.25     37.52 o
  11  -6   1        9.47        0.00     50.80 o
  12  -6   1     3724.83     3810.45    270.90 o
  13  -6   1      652.27      767.49    135.60 o
 -15  -5   1      244.42      141.57     79.85 o
 -14  -5   1     1221.48     1220.54    126.82 o
 -13  -5   1      534.19      477.48     66.48 o
 -12  -5   1        3.83        8.49     29.08 o
 -11  -5   1      743.14      603.13     67.12 o
 -10  -5   1      646.85      705.51     68.72 o
  -9  -5   1       93.68       17.03     34.59 o
  -8  -5   1     5841.91     5124.43    226.46 o
  -7  -5   1        9.02       56.17     35.49 o
  -6  -5   1    10663.98    11393.88    311.20 o
  -5  -5   1    11211.06    10444.60    287.54 o
  -4  -5   1     8684.97     8714.20    355.06 o
  -3  -5   1    13792.19    14259.39    218.57 o
  -2  -5   1     1047.99      990.49     67.00 o
  -1  -5   1     3252.16     3706.93     72.02 o
   0  -5   1     7269.82     7137.73     95.14 o
   1  -5   1    12580.93    12693.27    129.08 o
   2  -5   1     1648.58     1790.10     49.65 o
   3  -5   1     7648.67     7712.62    109.25 o
   4  -5   1     1261.12     1140.67     31.93 o
   5  -5   1     2613.97     2986.90     64.49 o
   6  -5   1     2316.30     2073.13    103.01 o
   7  -5   1    11271.41    11502.23    252.53 o
   8  -5   1       16.64       46.22     29.13 o
   9  -5   1     3310.98     3029.38    145.92 o
  10  -5   1      129.38      103.08     42.14 o
  11  -5   1      210.24      303.05     87.74 o
  12  -5   1     2552.18     2758.00    228.05 o
  13  -5   1     2142.33     2364.51    220.82 o
  14  -5   1       47.66      148.68     85.33 o
 -15  -4   1     1228.61     1057.27    160.86 o
 -14  -4   1        3.14       68.13     56.56 o
 -13  -4   1      122.12      100.34     75.61 o
 -12  -4   1      405.67      388.61    109.32 o
 -11  -4   1      114.19       66.02     32.34 o
 -10  -4   1     1111.12     1112.92    194.14 o
  -9  -4   1     3919.93     3792.20    141.13 o
  -8  -4   1      106.73       83.36     25.27 o
  -7  -4   1      218.97      176.46     31.92 o
  -6  -4   1     5060.33     4966.00    194.91 o
  -5  -4   1      770.17      839.33     45.50 o
  -4  -4   1    23773.09    23462.19    338.09 o
  -3  -4   1    10753.42    10752.34    174.00 o
  -2  -4   1     1799.35     1836.35     58.76 o
  -1  -4   1     4402.45     4588.79     86.93 o
   0  -4   1     5693.81     6615.63     82.75 o
   1  -4   1    22615.15    22760.54    176.59 o
   2  -4   1    15626.13    16116.18    131.07 o
   3  -4   1     2013.06     2048.01     38.29 o
   4  -4   1     1138.49     1203.66     58.14 o
   5  -4   1      613.45      632.46     69.66 o
   6  -4   1     5074.61     5304.81    156.94 o
   7  -4   1     2796.18     2576.30    117.32 o
   8  -4   1     5437.54     5433.76    178.47 o
   9  -4   1      460.66      427.97     63.85 o
  10  -4   1      784.66      771.77    109.50 o
  11  -4   1     2852.64     2971.68    219.91 o
  12  -4   1      205.01      199.94     75.47 o
  13  -4   1     1743.37     2095.16    205.48 o
  14  -4   1     1156.96     1082.00    160.21 o
 -16  -3   1     1163.07     1205.91    174.66 o
 -15  -3   1       85.42       90.94     76.81 o
 -14  -3   1     1997.24     1757.26    189.96 o
 -13  -3   1       15.60       19.93     28.00 o
 -12  -3   1      178.24      182.54     62.96 o
 -11  -3   1     2544.68     2564.16    124.14 o
 -10  -3   1      789.33      891.68     77.20 o
  -9  -3   1     1165.90     1107.45     76.69 o
  -8  -3   1     1832.92     1787.53     69.19 o
  -7  -3   1     1349.73     1467.43     52.97 o
  -6  -3   1      106.35       70.00     18.30 o
  -5  -3   1    13543.04    13356.15    154.69 o
  -4  -3   1       15.62       68.27     15.48 o
  -3  -3   1    12308.76    11894.60    286.40 o
  -2  -3   1     3981.68     4580.79     97.44 o
  -1  -3   1    38213.50    42539.41    192.18 o
   0  -3   1    73229.23    73300.20    239.75 o
   1  -3   1     3283.78     3041.71     76.81 o
   2  -3   1      862.57     1019.87     24.90 o
   3  -3   1        6.63       15.78      5.62 o
   4  -3   1      385.92      481.62     29.10 o
   5  -3   1       75.99      159.86     30.31 o
   6  -3   1     4056.11     3823.60    127.44 o
   7  -3   1     5225.92     5423.15    162.36 o
   8  -3   1      900.56      815.64     70.81 o
   9  -3   1      507.90      537.22     89.29 o
  10  -3   1      981.40      887.84    116.81 o
  11  -3   1     1993.42     1994.96    178.76 o
  12  -3   1     2233.59     2358.81    201.98 o
  13  -3   1      190.65      221.97     77.61 o
  14  -3   1      528.99      448.65    107.69 o
 -16  -2   1     1462.20     1316.38    181.08 o
 -15  -2   1     1812.99     1942.87    147.52 o
 -14  -2   1      297.34      302.10     94.34 o
 -13  -2   1      112.56      108.23     35.40 o
 -12  -2   1      381.52      533.41     60.82 o
 -11  -2   1        7.78       66.44     25.60 o
 -10  -2   1     5242.76     4928.32    156.71 o
  -9  -2   1     1611.75     1453.82     62.07 o
  -8  -2   1     1421.06     1543.27     52.74 o
  -7  -2   1      226.64      247.84     22.01 o
  -6  -2   1     8441.20     8987.23    112.67 o
  -5  -2   1     2129.47     2328.31     54.25 o
  -4  -2   1     8211.58     8422.19    190.84 o
  -3  -2   1       34.59       46.30      9.36 o
  -2  -2   1      716.45      617.75     18.39 o
  -1  -2   1     7816.15     7659.15     82.46 o
   0  -2   1      799.67     1170.34     26.27 o
   1  -2   1     7870.09     9058.15     83.11 o
   2  -2   1    29535.48    33063.58    149.22 o
   3  -2   1      195.76      220.26     18.26 o
   4  -2   1     2624.99     2767.91     62.19 o
   5  -2   1     2554.76     2297.89     60.08 o
   6  -2   1       21.95       52.27     19.47 o
   7  -2   1     3318.80     3093.82    125.37 o
   8  -2   1     1879.87     1976.74    147.22 o
   9  -2   1      524.76      472.13     83.25 o
  10  -2   1     3222.54     3177.69    207.68 o
  11  -2   1     1764.84     1737.28    167.00 o
  12  -2   1     1978.18     2058.95    189.62 o
  13  -2   1      489.31      528.16    110.89 o
  14  -2   1      155.82       82.36     69.83 o
  15  -2   1      251.88      172.82     67.22 o
 -15  -1   1     1660.91     1558.04    132.22 o
 -14  -1   1      183.49      194.05     52.23 o
 -13  -1   1      187.46       45.76     78.31 o
 -12  -1   1      982.02     1026.79     77.84 o
 -11  -1   1     4838.18     4892.48    343.51 o
 -10  -1   1      202.79      275.91     40.58 o
  -9  -1   1     2315.94     2107.70     78.07 o
  -8  -1   1     1527.99     1587.89     65.25 o
  -7  -1   1       19.50       49.86     13.30 o
  -6  -1   1     8885.76     8966.42    114.59 o
  -5  -1   1    24081.69    25141.35    179.78 o
  -4  -1   1    10946.28    10908.25    110.09 o
  -3  -1   1    18363.42    17269.57    113.33 o
  -2  -1   1     1052.10     1698.08     25.61 o
   1  -1   1       22.70       36.83      6.99 o
   2  -1   1      892.84      722.01     23.21 o
   3  -1   1      217.64      132.45     10.18 o
   4  -1   1      540.22      455.59     16.63 o
   5  -1   1    11210.12    11451.36    123.13 o
   6  -1   1     4200.71     3684.24     87.41 o
   7  -1   1     1285.19     1179.61     50.25 o
   8  -1   1     2386.96     2303.67     57.91 o
   9  -1   1      170.02      177.65     19.27 o
  10  -1   1      674.55      640.50     46.31 o
  11  -1   1     3618.37     3416.03    226.24 o
  12  -1   1     1434.11     1559.48    162.24 o
  13  -1   1      272.24      281.65     86.27 o
  14  -1   1      148.72      137.35     74.71 o
  15  -1   1      105.31       91.82     46.53 o
 -15   0   1      323.98      282.57     86.21 o
 -14   0   1        4.15        0.09     42.09 o
 -13   0   1      227.36      180.55     54.15 o
 -12   0   1      624.46      641.52    106.88 o
 -11   0   1     2328.25     2465.20    103.88 o
 -10   0   1     4725.22     4614.11     96.56 o
  -9   0   1      105.60      109.14     18.64 o
  -8   0   1       70.29       88.30     16.37 o
  -7   0   1     5233.99     4963.51     97.99 o
  -6   0   1      863.97     1049.20     62.88 o
  -5   0   1     3669.25     3523.69     64.87 o
  -4   0   1     3772.52     3548.00     49.35 o
  -3   0   1     1758.91     2412.33     40.42 o
  -2   0   1     2335.03     1477.70     34.87 o
   2   0   1       16.22       24.71      5.19 o
   3   0   1     1743.66     1753.54     36.26 o
   4   0   1    22586.43    22199.67    263.96 o
   5   0   1      345.48      216.29     17.93 o
   6   0   1     1208.84     1131.86     45.32 o
   7   0   1     1951.57     1718.16     43.52 o
   8   0   1       48.76       20.31      8.93 o
   9   0   1     1455.97     1290.06     64.65 o
  10   0   1     4584.18     4304.52     73.33 o
  11   0   1     4991.99     4947.74    143.25 o
  12   0   1     1924.01     1791.86    175.06 o
  13   0   1      179.42      319.44     76.47 o
  14   0   1      509.28      528.84     84.31 o
  15   0   1     1825.52     1782.16    142.19 o
 -15   1   1       34.74      101.96    129.44 o
 -14   1   1        7.43        0.00     61.42 o
 -13   1   1      716.14      734.95    121.19 o
 -12   1   1     1024.48     1140.98    140.44 o
 -11   1   1     1390.81     1428.47    146.40 o
 -10   1   1      532.88      565.53     45.78 o
  -9   1   1     1939.32     1964.52     75.47 o
  -8   1   1     1523.37     1511.26     45.38 o
  -7   1   1     2674.74     2745.44     58.58 o
  -6   1   1    15036.95    15288.96    127.95 o
  -5   1   1        9.11       42.94      7.03 o
  -4   1   1      791.36      656.64     18.39 o
  -3   1   1     4298.52     4230.58     44.82 o
  -2   1   1      455.48      271.52     10.94 o
   2   1   1     1728.88     1110.03     25.61 o
   3   1   1     9924.92    10523.79    101.07 o
   4   1   1      611.00      687.20     57.22 o
   5   1   1    38802.69    40147.96    541.40 o
   6   1   1     1740.04     1716.69     54.19 o
   7   1   1      140.67      112.90     20.42 o
   8   1   1      506.70      575.37     31.21 o
   9   1   1       30.22        9.26      9.85 o
  10   1   1       14.09       41.76     12.75 o
  11   1   1     7359.15     6891.58    156.69 o
  12   1   1     2332.20     2363.48    104.61 o
  13   1   1     1201.58     1272.98    110.41 o
  14   1   1      167.55      183.98     55.46 o
  15   1   1      670.91      697.27     95.60 o
 -15   2   1       95.40       42.97     69.86 o
 -14   2   1      193.60      304.62     91.71 o
 -13   2   1        2.13        0.00     48.82 o
 -12   2   1      458.98      386.79     92.36 o
 -11   2   1      391.37      522.65     95.37 o
 -10   2   1      140.46      154.24     74.15 o
  -9   2   1      851.16      743.39     39.71 o
  -8   2   1       26.01       27.99     11.46 o
  -7   2   1     3002.01     2587.10    120.92 o
  -6   2   1      571.67      507.54     30.95 o
  -5   2   1    13617.42    12969.19    146.99 o
  -4   2   1      157.39      101.24      9.13 o
  -3   2   1      457.12      665.79     21.16 o
  -2   2   1    13159.12    13234.27     71.44 o
  -1   2   1      411.85      513.06     12.87 o
   0   2   1     6209.82     5175.62     57.37 o
   1   2   1      895.75      374.46     28.93 o
   2   2   1     1572.10      834.05     36.00 o
   3   2   1     4955.81     3888.35     59.65 o
   4   2   1     3373.46     2795.11     56.16 o
   5   2   1      324.35      374.03     27.75 o
   6   2   1    12638.24    12650.36    275.01 o
   7   2   1     1774.52     1630.00     60.94 o
   8   2   1      944.05     1069.26     52.64 o
   9   2   1     3734.62     3681.75    127.47 o
  10   2   1     3113.90     2854.93     86.05 o
  11   2   1      570.63      656.85     68.50 o
  12   2   1     1806.74     1891.85    105.32 o
  13   2   1       67.74       21.80     25.72 o
  14   2   1     1465.07     1398.26    180.33 o
  15   2   1     2432.04     2762.25    174.21 o
 -14   3   1      385.42      224.42     89.18 o
 -13   3   1     1019.44      974.12    138.22 o
 -12   3   1      412.03      454.99     97.20 o
 -11   3   1      514.91      423.50     82.55 o
 -10   3   1      370.49      545.02     90.65 o
  -9   3   1      877.85      986.51    109.07 o
  -8   3   1      132.38      160.20     48.52 o
  -7   3   1     1494.42     1426.29     83.49 o
  -6   3   1    18642.20    17830.60    243.59 o
  -5   3   1      165.13      209.66     30.09 o
  -4   3   1      436.43      510.20     21.70 o
  -3   3   1     4587.33     4425.75     44.97 o
  -2   3   1     7929.72     8508.91     60.59 o
  -1   3   1     4478.56     4439.02     47.85 o
   0   3   1     2389.45     2028.06     36.80 o
   1   3   1       44.01        8.00      7.21 o
   2   3   1      346.38      161.27     20.54 o
   3   3   1      323.05      166.98     18.26 o
   4   3   1     7269.39     7742.23    140.30 o
   5   3   1     7631.29     7414.79    137.12 o
   6   3   1       40.68       24.68     13.74 o
   7   3   1     1003.21      977.55     50.59 o
   8   3   1      770.45      614.80     68.92 o
   9   3   1      608.40      625.49     57.38 o
  10   3   1      739.85      771.64    153.08 o
  11   3   1     3112.57     2904.85    208.11 o
  12   3   1       63.56       61.55     27.42 o
  13   3   1       28.10       35.59     31.23 o
  14   3   1     3743.79     3755.58    273.89 o
  15   3   1       28.22      128.10     64.50 o
 -14   4   1      822.68      786.50    135.91 o
 -13   4   1     1886.70     1698.62    178.16 o
 -12   4   1     1265.30     1286.68    151.72 o
 -11   4   1     1792.22     1730.44    163.76 o
 -10   4   1      537.99      423.54     81.93 o
  -9   4   1     1228.93     1330.59    130.31 o
  -8   4   1       10.81       10.73     27.04 o
  -7   4   1     5023.49     4873.22    156.36 o
  -6   4   1     2121.34     2008.23    105.49 o
  -5   4   1    15088.36    14760.75    180.93 o
  -4   4   1      292.11      333.58     21.45 o
  -3   4   1      180.55      401.56     19.50 o
  -2   4   1    12404.38    12214.36     97.54 o
  -1   4   1     1279.60     1404.39     32.05 o
   0   4   1    16595.44    16213.68    119.64 o
   1   4   1     1621.23     1835.24     43.78 o
   2   4   1      388.51      433.85     22.02 o
   3   4   1      627.27      540.89     40.05 o
   4   4   1     4929.13     4787.95    150.60 o
   5   4   1       33.27       47.73     17.33 o
   6   4   1      288.19      240.08     33.52 o
   7   4   1       20.28       31.89     20.71 o
   8   4   1      134.25      112.94     27.40 o
   9   4   1     4371.99     4308.72    288.31 o
  10   4   1     1175.01     1084.03     80.12 o
  11   4   1        0.55        0.00     28.64 o
  12   4   1      242.90      186.33     40.28 o
  13   4   1        1.36        0.00     29.44 o
  14   4   1      265.79      306.42     56.38 o
  15   4   1     1967.99     1897.56    207.60 o
 -14   5   1        5.62      102.70     77.53 o
 -13   5   1     2019.89     2173.85    209.73 o
 -12   5   1     1977.38     2119.94    193.53 o
 -11   5   1      133.90      184.77     72.14 o
 -10   5   1     1064.29     1208.69    137.18 o
  -9   5   1       44.10       43.28     29.96 o
  -8   5   1      483.11      674.24    130.46 o
  -7   5   1     5243.73     5364.96    169.23 o
  -6   5   1     1960.67     1851.14     53.58 o
  -5   5   1     2945.54     3130.11     73.32 o
  -4   5   1       34.85       68.23     10.49 o
  -3   5   1     7472.24     7349.64     80.41 o
  -2   5   1      848.23      716.65     25.46 o
  -1   5   1    25818.60    25488.54    164.04 o
   0   5   1     2863.01     3333.46     62.06 o
   1   5   1     2562.41     2751.75     60.63 o
   2   5   1    11365.64    11457.44    155.12 o
   3   5   1     5603.89     6072.87    213.49 o
   4   5   1     2967.61     2554.24     94.31 o
   5   5   1     8826.98     8401.32    250.02 o
   6   5   1     1797.36     1682.26    117.50 o
   7   5   1      126.68      157.64     43.72 o
   8   5   1     1060.74      881.15     94.76 o
   9   5   1      458.30      513.94     58.56 o
  10   5   1     3461.18     3575.22    146.52 o
  11   5   1     1832.25     1727.30    108.17 o
  12   5   1        6.34       35.81     33.65 o
  13   5   1      370.67      337.83     56.78 o
  14   5   1      271.48      260.94     51.33 o
  15   5   1       53.49      286.03     91.20 o
 -13   6   1        0.13        0.00     64.25 o
 -12   6   1     2056.99     2209.28    202.67 o
 -11   6   1       47.03       66.61     59.26 o
 -10   6   1      543.90      490.84    103.28 o
  -9   6   1      606.20      536.73     94.45 o
  -8   6   1      299.09      291.10     55.15 o
  -7   6   1       16.35      125.33     38.34 o
  -6   6   1      524.08      485.17     31.42 o
  -5   6   1      274.71      211.82     33.53 o
  -4   6   1       63.57       43.06     11.86 o
  -3   6   1     4917.97     4621.40     72.01 o
  -2   6   1    32156.37    33002.71    236.32 o
  -1   6   1    14023.64    14605.10    173.89 o
   0   6   1     7077.19     6882.88     97.46 o
   1   6   1     1959.48     2038.84     45.72 o
   2   6   1     5136.52     5177.78    104.75 o
   3   6   1     8288.57     7247.79    128.62 o
   4   6   1     5689.41     5463.08    207.13 o
   5   6   1     3404.87     3705.23    177.44 o
   6   6   1     4101.67     4048.88    193.25 o
   7   6   1       96.47      108.66     41.41 o
   8   6   1       82.22       77.17     36.32 o
   9   6   1     7831.88     7109.21    282.02 o
  10   6   1      133.38      114.39     51.61 o
  11   6   1     1196.51     1286.52    132.78 o
  12   6   1      384.78      317.88     77.04 o
  13   6   1       13.76       75.15     53.40 o
  14   6   1      655.61      603.13    103.63 o
  15   6   1     1360.32     1310.43    148.00 o
 -12   7   1        5.76        0.00     50.46 o
 -11   7   1        1.59        4.87     33.12 o
 -10   7   1      821.12      822.74     86.44 o
  -9   7   1      289.84      300.75     60.37 o
  -8   7   1     2183.33     2267.01    127.38 o
  -7   7   1     3155.99     3029.46     96.36 o
  -6   7   1       48.22       18.33     13.13 o
  -5   7   1      224.49      271.05     29.10 o
  -4   7   1      764.97      682.62     28.84 o
  -3   7   1      146.27      104.94     14.19 o
  -2   7   1    12721.00    13187.33    155.56 o
  -1   7   1     3722.27     3558.67     84.95 o
   0   7   1     3020.43     3088.40     82.81 o
   1   7   1       75.78      146.78     17.57 o
   2   7   1     9390.58     9204.25    260.26 o
   3   7   1     4054.36     3762.45    175.45 o
   4   7   1     6357.40     6032.08    229.92 o
   5   7   1     2491.50     2899.71    166.47 o
   6   7   1       64.09       57.54     38.81 o
   7   7   1     1741.29     1615.95    133.49 o
   8   7   1     1671.85     1693.95    143.77 o
   9   7   1      688.20      552.60     87.06 o
  10   7   1     5374.72     4948.34    255.23 o
  11   7   1       30.74        0.00     50.12 o
  12   7   1      107.30      154.10     64.36 o
  13   7   1     2356.75     2622.05    204.04 o
  14   7   1      603.90      611.00    109.90 o
  15   7   1      639.23      641.57    112.78 o
 -12   8   1      525.54      428.67    102.15 o
 -11   8   1      320.09      286.36     56.74 o
 -10   8   1        7.12        7.08     35.50 o
  -9   8   1     2027.66     2084.55    132.69 o
  -8   8   1      591.11      701.74     75.26 o
  -7   8   1     1922.57     1909.82    115.51 o
  -6   8   1     1536.45     1415.46     62.37 o
  -5   8   1       18.21        7.00     25.41 o
  -4   8   1      125.33      142.06     16.68 o
  -3   8   1     4285.08     4326.75     83.90 o
  -2   8   1     2256.39     2299.80     64.37 o
  -1   8   1     2086.80     2093.55     70.66 o
   0   8   1      776.91      709.02     49.95 o
   1   8   1     1881.94     2093.14     66.10 o
   2   8   1    12727.01    12141.68    316.77 o
   3   8   1     5802.44     5076.55    214.38 o
   4   8   1     1170.65     1008.02    102.27 o
   5   8   1        0.73        9.07     31.51 o
   6   8   1     1888.84     1917.03     91.46 o
   7   8   1      865.18      825.25    103.72 o
   8   8   1     1804.34     1555.26    143.05 o
   9   8   1     4825.85     4982.66    257.35 o
  10   8   1     1693.00     1730.10    156.78 o
  11   8   1       66.86      135.40     62.62 o
  12   8   1     1163.08     1133.68    138.85 o
  13   8   1       71.69       12.66     49.96 o
  14   8   1     5720.81     6242.53    331.37 o
  15   8   1        7.24        0.00     65.88 o
 -11   9   1      662.57      626.15     86.72 o
 -10   9   1      230.85      138.85     47.51 o
  -9   9   1       10.60        0.00     35.72 o
  -8   9   1     3591.67     3604.10    170.68 o
  -7   9   1      828.65      669.75     72.87 o
  -6   9   1     1136.50     1295.28     64.74 o
  -5   9   1      275.62      328.70     55.94 o
  -4   9   1      889.06      871.58     77.39 o
  -3   9   1        7.52       29.50     15.06 o
  -2   9   1     4503.69     4320.76     96.58 o
  -1   9   1     3665.24     3664.71    124.05 o
   0   9   1      541.53      635.53     42.70 o
   1   9   1     1128.38     1019.03     49.66 o
   2   9   1     2392.61     2438.56     79.76 o
   3   9   1     8292.53     8210.58    286.36 o
   4   9   1     1163.65     1128.63    113.29 o
   5   9   1     1006.55      922.74    106.59 o
   6   9   1     2398.90     2213.17    164.13 o
   7   9   1     3171.32     2469.29    326.42 o
   8   9   1      284.19      473.35     86.04 o
   9   9   1      974.17      839.64    114.97 o
  10   9   1      376.78      411.24     91.37 o
  11   9   1      181.18      178.04     68.63 o
  12   9   1      402.16      321.88     80.57 o
  13   9   1     2077.16     1924.44    192.97 o
  14   9   1      443.01      446.23    102.47 o
  15   9   1      976.51     1080.85    152.70 o
 -10  10   1      224.61      276.87     64.58 o
  -9  10   1     1299.96     1308.52    132.64 o
  -8  10   1      266.36      253.95     55.09 o
  -7  10   1     1416.60     1221.57    128.26 o
  -6  10   1       14.81       65.11     34.55 o
  -5  10   1     2897.31     2796.29    185.40 o
  -4  10   1     4974.47     5310.47    124.61 o
  -3  10   1     3472.81     3405.11    103.76 o
  -2  10   1     1342.46     1313.17     79.35 o
  -1  10   1      756.52      713.56     63.29 o
   0  10   1      430.03      415.41     37.24 o
   1  10   1      372.39      377.04     42.84 o
   2  10   1     3082.56     3117.51    182.55 o
   3  10   1     2501.35     2126.51    155.05 o
   4  10   1      831.07      728.91     97.94 o
   5  10   1       35.07       51.02     34.65 o
   6  10   1     1451.91     1641.66    150.89 o
   7  10   1     2886.12     2733.76    198.95 o
   8  10   1      302.23      330.26     78.68 o
   9  10   1      149.56      139.51     61.30 o
  10  10   1      404.63      339.92     88.74 o
  11  10   1       36.53        0.00     57.96 o
  12  10   1      328.60      336.73     88.16 o
  13  10   1      608.00      739.34    127.06 o
  14  10   1     1900.01     2289.39    220.10 o
  -9  11   1     1200.80     1093.03    109.42 o
  -8  11   1     1124.81     1117.29    106.11 o
  -7  11   1      639.39      619.82     82.61 o
  -6  11   1      513.58      532.34     71.88 o
  -5  11   1     1243.48     1250.22    101.60 o
  -4  11   1     1150.44     1021.67     87.23 o
  -3  11   1     5004.58     4990.10    141.11 o
  -2  11   1     1740.86     1633.60     96.72 o
  -1  11   1     5747.81     5673.68    146.07 o
   0  11   1     2805.41     2681.90     91.92 o
   1  11   1     6802.64     7050.02    343.18 o
   2  11   1      225.59      227.20     56.27 o
   3  11   1     3286.17     3335.36    204.38 o
   4  11   1     1086.57     1004.99    118.80 o
   5  11   1      162.36      248.80     68.80 o
   6  11   1     1651.26     1686.46    160.71 o
   7  11   1     1774.33     1518.81    156.93 o
   8  11   1      601.76      655.83    107.36 o
   9  11   1     1184.67     1224.51    149.14 o
  10  11   1       21.95        0.00     47.00 o
  11  11   1      294.16      442.01     97.99 o
  12  11   1      543.86      461.87    103.71 o
  13  11   1      764.26      711.33    127.61 o
  14  11   1      196.11      144.59     73.75 o
  -8  12   1      773.21      707.48    100.11 o
  -7  12   1       79.50      125.28    107.07 o
  -6  12   1       11.11        0.00     41.90 o
  -5  12   1      287.20      208.19     52.02 o
  -4  12   1     1634.90     1722.00    120.71 o
  -3  12   1       55.74       61.94     43.38 o
  -2  12   1      596.77      629.80     55.44 o
  -1  12   1       27.32       38.61     20.28 o
   0  12   1     1109.94     1080.46     62.87 o
   1  12   1     7139.03     7416.05    173.12 o
   2  12   1     8950.14     8843.49    332.06 o
   3  12   1      708.45      533.43     87.91 o
   4  12   1     2792.07     2692.50    196.62 o
   5  12   1     1864.16     1738.37    164.14 o
   6  12   1     1290.99      933.53    129.56 o
   7  12   1     4877.03     4860.78    283.10 o
   8  12   1      568.09      525.12    101.60 o
   9  12   1      112.04       42.93     55.30 o
  10  12   1       16.65       34.13     60.94 o
  11  12   1       66.12      129.29     78.73 o
  12  12   1      307.37      395.01    101.28 o
  13  12   1      941.49     1065.20    158.15 o
  -7  13   1      159.47      134.89     70.47 o
  -6  13   1      327.71      220.71     55.95 o
  -5  13   1      548.41      504.45     78.19 o
  -4  13   1        8.85       14.70     40.39 o
  -3  13   1     1753.81     1837.98    127.29 o
  -2  13   1      443.65      358.14     36.77 o
  -1  13   1     1134.12     1054.54     59.97 o
   0  13   1     6418.11     6804.14    158.08 o
   1  13   1        4.63        0.00     35.45 o
   2  13   1     2009.22     2021.86    170.28 o
   3  13   1      129.06      179.49     71.62 o
   4  13   1      539.02      491.02     91.36 o
   5  13   1      105.99       95.72     52.06 o
   6  13   1     2819.08     2739.61    218.01 o
   7  13   1      366.14      341.17     88.86 o
   8  13   1     1531.57     1371.70    166.13 o
   9  13   1      214.50      244.21     86.61 o
  10  13   1      544.52      450.71    106.30 o
  11  13   1      909.05      908.90    142.73 o
  12  13   1      696.41      697.79    131.59 o
  -6  14   1      205.94      271.16     94.14 o
  -5  14   1      303.50      469.28     79.52 o
  -4  14   1     1058.77     1048.12    107.03 o
  -3  14   1        9.54       10.17     33.37 o
  -2  14   1      174.07      241.82     62.89 o
  -1  14   1       52.16       44.32     38.88 o
   0  14   1      840.91      688.42    100.32 o
   1  14   1     5481.79     5972.66    288.32 o
   2  14   1      311.87      211.18     65.19 o
   3  14   1      580.07      569.11    100.76 o
   4  14   1     1004.95      929.52    130.37 o
   5  14   1      140.50      189.63     78.38 o
   6  14   1     1380.51     1425.27    166.65 o
   7  14   1      206.80      264.78     85.29 o
   8  14   1       17.05       16.14     53.41 o
   9  14   1       92.61       36.20     62.68 o
  10  14   1      709.13      787.37    141.03 o
  11  14   1      310.53      288.90    103.09 o
  -4  15   1      547.97      835.10    147.52 o
  -3  15   1     1303.99     1389.58    123.41 o
  -2  15   1       56.01       53.59     50.28 o
  -1  15   1     1577.41     1529.09    125.27 o
   0  15   1     1832.03     1867.59    124.46 o
   1  15   1        0.77       92.95     53.99 o
   2  15   1     1173.58     1285.64    148.75 o
   3  15   1       37.68       23.45     39.62 o
   4  15   1        2.36        0.00     46.63 o
   5  15   1     2808.53     3026.59    239.41 o
   6  15   1       30.10        0.00     46.42 o
   7  15   1        0.16        0.00     65.88 o
   8  15   1       16.44        0.00     59.15 o
   9  15   1       50.28       20.86     51.84 o
  -1  16   1      914.30      856.52    141.03 o
   0  16   1      120.31      143.35     69.50 o
   1  16   1     1619.62     1713.56    171.10 o
   2  16   1      439.79      449.72     98.19 o
   3  16   1      185.53      114.00     58.45 o
   4  16   1      831.65      890.24    136.83 o
   5  16   1      118.87       28.84     53.06 o
   6  16   1     1823.27     1988.73    207.84 o
   7  16   1      100.98      155.89     74.70 o
  -7 -16   2       24.50       80.91     81.74 o
  -6 -16   2     1311.83     1248.61    174.05 o
  -5 -16   2      409.04      429.86    108.75 o
  -4 -16   2       25.48        0.00     57.16 o
  -3 -16   2       25.53       13.96     50.86 o
  -2 -16   2      248.32      224.40     76.10 o
  -1 -16   2      140.12      115.21     58.76 o
  -8 -15   2      217.21      385.22    112.41 o
  -7 -15   2     2610.82     3086.96    258.75 o
  -6 -15   2     1054.74      946.90    142.19 o
  -5 -15   2      385.72      504.65    111.06 o
  -4 -15   2       12.55        1.06     51.51 o
  -3 -15   2       35.49       13.12     53.83 o
  -2 -15   2      238.66      262.96     78.02 o
  -1 -15   2      239.18      252.92     68.27 o
   0 -15   2      198.77      191.45     93.08 o
   1 -15   2     1686.98     1629.01    153.29 o
   2 -15   2      481.67      501.89     83.92 o
   3 -15   2      642.08      644.16    133.01 o
 -10 -14   2        8.93        0.00     66.76 o
  -9 -14   2      514.25      558.59    118.51 o
  -8 -14   2      920.34      885.46    150.21 o
  -7 -14   2      830.94      904.64    145.57 o
  -6 -14   2     1664.89     1737.19    186.58 o
  -5 -14   2       69.70       11.42     57.17 o
  -4 -14   2       65.08       56.56     53.83 o
  -3 -14   2      342.41      276.69     81.34 o
  -2 -14   2       59.36       23.62     45.12 o
  -1 -14   2     1241.39     1301.91    142.94 o
   0 -14   2     1200.81     1091.73    100.14 o
   1 -14   2       21.05       36.84     42.35 o
   2 -14   2      109.79      120.26     51.97 o
   3 -14   2      920.15      935.08    105.72 o
   4 -14   2      104.33       80.33     48.86 o
   5 -14   2     2244.36     2371.29    230.63 o
 -11 -13   2     1575.62     2055.71    220.58 o
 -10 -13   2      722.73      701.74    132.95 o
  -9 -13   2     1351.13     1379.21    171.98 o
  -8 -13   2     1085.42     1155.70    154.70 o
  -7 -13   2      263.63      342.40     89.34 o
  -6 -13   2      181.27      255.80     85.00 o
  -5 -13   2      677.04      749.60    118.94 o
  -4 -13   2        9.81       35.72     54.66 o
  -3 -13   2        3.57       39.06     43.93 o
  -2 -13   2      894.20      873.86    117.91 o
  -1 -13   2      384.64      370.50     90.38 o
   0 -13   2      173.17      249.05     99.80 o
   1 -13   2     1153.99     1244.56     98.57 o
   2 -13   2      163.95      194.78     59.55 o
   3 -13   2        5.12       14.87     43.44 o
   4 -13   2     1046.85     1061.53    105.29 o
   5 -13   2      192.29      187.73     74.12 o
   6 -13   2     1336.14     1385.80    154.83 o
   7 -13   2      169.17      213.08     79.18 o
 -13 -12   2      162.70      349.92    100.20 o
 -12 -12   2     2238.31     2563.94    241.30 o
 -11 -12   2       30.48      123.34     70.87 o
 -10 -12   2      913.81      814.10    136.49 o
  -9 -12   2      594.37      736.38    127.16 o
  -8 -12   2      938.65      782.21    130.08 o
  -7 -12   2     1048.96      931.76    132.92 o
  -6 -12   2     3982.06     3987.56    259.11 o
  -5 -12   2      561.75      559.38    103.08 o
  -4 -12   2        0.55       35.22     48.11 o
  -3 -12   2     1802.80     1602.02    156.68 o
  -2 -12   2       13.35       30.96     38.53 o
  -1 -12   2     3749.26     3928.70    166.96 o
   0 -12   2     1708.77     1734.75    112.88 o
   1 -12   2       12.63       79.01     37.32 o
   2 -12   2        3.93       55.58     27.32 o
   3 -12   2      274.42      261.48     59.70 o
   4 -12   2        2.65        0.00     41.09 o
   5 -12   2     1033.09     1075.07    102.43 o
   6 -12   2        8.29       22.59     61.54 o
   7 -12   2       79.50      167.33     59.47 o
   8 -12   2     1466.36     1368.75    174.76 o
 -13 -11   2     1355.02     1510.78    184.96 o
 -12 -11   2     1018.71     1107.43    158.66 o
 -11 -11   2      972.39      985.33    148.78 o
 -10 -11   2        2.56        0.00     45.81 o
  -9 -11   2        5.21        0.00     57.71 o
  -8 -11   2     2162.96     2666.84    214.81 o
  -7 -11   2     2355.27     2561.75    206.62 o
  -6 -11   2     3513.87     3378.28    229.76 o
  -5 -11   2      349.28      320.72     79.79 o
  -4 -11   2      732.04      683.91    104.25 o
  -3 -11   2     2673.28     2355.28    178.11 o
  -2 -11   2     2769.83     2649.92    108.23 o
  -1 -11   2       23.46       65.49     39.55 o
   0 -11   2     2628.27     2651.34    129.91 o
   1 -11   2       78.18       44.52     30.25 o
   2 -11   2     1868.24     1926.55     89.74 o
   3 -11   2     2335.89     2175.81     93.64 o
   4 -11   2     3443.87     3412.21    278.81 o
   5 -11   2       29.35       80.00     43.74 o
   6 -11   2     1125.84     1170.33    104.23 o
   7 -11   2      819.27      942.78     97.86 o
   8 -11   2       90.65       35.15     42.17 o
   9 -11   2     2500.23     2297.72    220.35 o
 -14 -10   2      117.77      154.31     68.62 o
 -13 -10   2     2209.22     2669.66    236.24 o
 -12 -10   2     1136.82     1204.33    159.03 o
 -11 -10   2      956.76     1035.60    144.54 o
 -10 -10   2      124.04      138.10     58.88 o
  -9 -10   2     1400.39     1279.58    150.92 o
  -8 -10   2      795.95      846.84    125.74 o
  -7 -10   2     1839.98     1821.82    169.84 o
  -6 -10   2       27.53       72.52     50.54 o
  -5 -10   2      329.31      375.59     79.04 o
  -4 -10   2      567.35      457.90     82.99 o
  -3 -10   2      764.65      880.37    109.39 o
  -2 -10   2     2513.94     2488.63    169.28 o
  -1 -10   2     4808.74     4812.66    166.84 o
   0 -10   2      646.45      755.63     70.27 o
   1 -10   2       60.79       39.58     26.11 o
   2 -10   2     1904.43     1836.86     83.75 o
   3 -10   2     1823.68     1944.02    133.61 o
   4 -10   2     5606.08     5620.02    138.26 o
   5 -10   2     2461.35     2588.66    141.22 o
   6 -10   2     1894.60     1729.97    119.79 o
   7 -10   2       27.23        1.06     38.61 o
   8 -10   2     3154.43     3025.68    167.69 o
   9 -10   2      132.04      157.16     51.86 o
  10 -10   2     1284.67     1434.43    128.69 o
 -14  -9   2      218.67      271.85     86.09 o
 -13  -9   2      697.06      903.47    140.58 o
 -12  -9   2     1227.02     1258.16    155.89 o
 -11  -9   2       63.45       17.20     48.25 o
 -10  -9   2        1.89       87.67     60.73 o
  -9  -9   2     2546.11     2699.29    206.64 o
  -8  -9   2     3328.06     3147.11    216.77 o
  -7  -9   2     1879.09     1810.99    162.06 o
  -6  -9   2        7.20       48.65     46.03 o
  -5  -9   2      249.01      353.63     72.10 o
  -4  -9   2      159.69      193.56     55.77 o
  -3  -9   2     5613.18     5366.92    244.58 o
  -2  -9   2     3717.02     3856.57    199.27 o
  -1  -9   2     1022.46     1161.69     82.79 o
   0  -9   2      126.36      106.92    104.50 o
   1  -9   2      346.50      395.93     49.51 o
   2  -9   2      592.78      494.24     43.87 o
   3  -9   2     7798.47     7862.48    157.40 o
   4  -9   2      358.26      440.62     42.75 o
   5  -9   2     1057.97     1033.37     57.04 o
   6  -9   2      163.28      176.31     46.61 o
   7  -9   2     2252.64     2286.17    136.38 o
   8  -9   2     1755.97     1769.28    126.13 o
   9  -9   2     3441.95     3455.94    178.48 o
  10  -9   2      383.77      359.79     70.82 o
  11  -9   2      278.60      254.50     86.95 o
 -15  -8   2      199.05      199.91     81.06 o
 -14  -8   2       25.75       95.77     66.49 o
 -13  -8   2     2926.26     2923.14    229.20 o
 -12  -8   2      404.29      446.55     99.72 o
 -11  -8   2      858.05      931.99    131.06 o
 -10  -8   2      983.82     1124.71    135.73 o
  -9  -8   2     3804.15     3440.04    327.11 o
  -8  -8   2     8966.83     8703.80    343.40 o
  -7  -8   2     1221.61     1083.93    122.07 o
  -6  -8   2      524.84      639.48     93.52 o
  -5  -8   2      225.99      211.74     61.05 o
  -4  -8   2     2082.92     2204.62    155.36 o
  -3  -8   2      438.86      613.71     83.18 o
  -2  -8   2     3716.07     3741.99    187.08 o
  -1  -8   2      790.70      615.03     58.26 o
   0  -8   2        6.20       35.06     36.02 o
   1  -8   2     1302.78     1182.38     73.26 o
   2  -8   2     2198.33     2054.93    112.83 o
   3  -8   2      996.00     1021.71     45.88 o
   4  -8   2     2266.03     2291.12     81.17 o
   5  -8   2       39.88       47.57     13.21 o
   6  -8   2        6.52       13.51     31.07 o
   7  -8   2     2809.12     2600.88    139.31 o
   8  -8   2     2261.82     2365.90    139.56 o
   9  -8   2     1935.34     1797.23    125.55 o
  10  -8   2      365.29      315.03     66.05 o
  11  -8   2     1376.39     1192.16    112.76 o
  12  -8   2      685.52      685.72    123.24 o
 -15  -7   2      864.20      743.88    122.98 o
 -14  -7   2      910.18      853.96    132.07 o
 -13  -7   2      522.37      498.39     99.57 o
 -12  -7   2     1900.30     1903.34    176.35 o
 -11  -7   2       37.08       19.68     38.83 o
 -10  -7   2       26.97       86.56     59.80 o
  -9  -7   2     8453.51     8994.75    343.72 o
  -8  -7   2     2993.31     2672.61    179.87 o
  -7  -7   2     7242.38     6316.06    283.16 o
  -6  -7   2      272.53      228.95     62.57 o
  -5  -7   2     1018.98      816.86     96.96 o
  -4  -7   2       37.48       65.05     37.90 o
  -3  -7   2     5210.05     4872.31    210.39 o
  -2  -7   2      958.94      813.20     85.08 o
  -1  -7   2        0.81        0.00     22.47 o
   0  -7   2       47.97      111.45     29.53 o
   1  -7   2      673.24      755.14     43.39 o
   2  -7   2     3753.46     3893.24     92.50 o
   3  -7   2     6403.44     6407.22    104.12 o
   4  -7   2        2.52        0.53      9.98 o
   5  -7   2      433.80      416.03     38.38 o
   6  -7   2     1323.46     1483.49     56.30 o
   7  -7   2      114.16       69.51     76.02 o
   8  -7   2     4683.54     4381.52    180.82 o
   9  -7   2      381.09      511.58     70.90 o
  10  -7   2      214.20      143.34     47.46 o
  11  -7   2      188.81      116.57     50.61 o
  12  -7   2      499.13      594.75     85.77 o
 -15  -6   2        0.41        8.25     54.43 o
 -14  -6   2     1380.53     1085.04    138.06 o
 -13  -6   2      505.32      607.36    102.72 o
 -12  -6   2       83.69      114.99     56.21 o
 -11  -6   2       79.90       15.23     42.64 o
 -10  -6   2     3814.71     3952.27    226.57 o
  -9  -6   2      195.01      243.21     62.25 o
  -8  -6   2    10754.65    10435.85    345.04 o
  -7  -6   2       46.42       52.71     33.29 o
  -6  -6   2     3640.57     3604.95     80.43 o
  -5  -6   2    14986.92    14966.37    373.27 o
  -4  -6   2     7998.69     8189.44    265.06 o
  -3  -6   2     7490.18     7852.43    250.56 o
  -2  -6   2      139.80       49.72     19.86 o
  -1  -6   2     3142.19     3135.83    105.76 o
   0  -6   2      516.58      562.72     36.75 o
   1  -6   2     3540.55     3123.62     79.27 o
   2  -6   2     4584.70     4486.76     91.92 o
   3  -6   2     6453.60     6583.36     97.56 o
   4  -6   2     6741.89     6803.08    129.89 o
   5  -6   2      310.36      409.89     25.37 o
   6  -6   2      509.75      426.12     27.09 o
   7  -6   2     4117.17     3850.14    155.55 o
   8  -6   2       96.55      106.82     46.14 o
   9  -6   2       65.86       74.13     39.28 o
  10  -6   2       13.67        0.00     52.64 o
  11  -6   2        2.59       47.98     39.05 o
  12  -6   2      373.63      422.90    103.09 o
  13  -6   2      833.78      694.34    137.03 o
 -15  -5   2     1167.22     1094.32    160.87 o
 -14  -5   2        9.72       38.54     34.61 o
 -13  -5   2      564.76      528.75     70.14 o
 -12  -5   2       10.85       11.63     33.58 o
 -11  -5   2      155.16      180.27     41.62 o
 -10  -5   2     1426.28     1514.51     99.92 o
  -9  -5   2     4431.61     4342.30    219.95 o
  -8  -5   2        5.72       70.91     46.90 o
  -7  -5   2     3387.25     3341.86    181.23 o
  -6  -5   2     3842.01     4063.55    192.80 o
  -5  -5   2       17.74       46.19     11.77 o
  -4  -5   2    23620.82    22507.15    413.15 o
  -3  -5   2     1915.69     1875.40     56.32 o
  -2  -5   2    18267.53    19598.84    172.37 o
  -1  -5   2       70.84      123.96     23.19 o
   0  -5   2     2796.26     2920.26     64.18 o
   1  -5   2     2296.58     2320.25     56.17 o
   2  -5   2     2445.53     2139.03     52.81 o
   3  -5   2     4260.16     4064.32     70.09 o
   4  -5   2     3257.88     3331.27     60.76 o
   5  -5   2        6.37       26.62      8.18 o
   6  -5   2     4391.80     4314.81    149.62 o
   7  -5   2      818.26      774.32     70.67 o
   8  -5   2     9513.92     9505.65    245.52 o
   9  -5   2       23.92       33.45     37.46 o
  10  -5   2       53.33       23.59     36.82 o
  11  -5   2      725.36      709.48     83.58 o
  12  -5   2        7.21        4.19     54.37 o
  13  -5   2      151.04      195.77     83.94 o
 -15  -4   2      184.31       78.39     59.21 o
 -14  -4   2      946.31     1106.57     96.91 o
 -13  -4   2      452.66      439.46     59.80 o
 -12  -4   2       33.14       17.89     31.23 o
 -11  -4   2     1679.83     1785.62    108.63 o
 -10  -4   2     1062.24     1079.00    101.52 o
  -9  -4   2     1795.43     1604.97    135.12 o
  -8  -4   2     3405.30     3288.91    126.96 o
  -7  -4   2      446.19      416.20     46.42 o
  -6  -4   2     3417.62     3562.32    169.68 o
  -5  -4   2    12257.09    11877.15    217.91 o
  -4  -4   2      445.24      547.42     33.31 o
  -3  -4   2    13807.91    13991.12    236.75 o
  -2  -4   2      729.60      866.84     40.97 o
  -1  -4   2     5476.66     6249.58     96.87 o
   0  -4   2    12871.81    12739.44    120.50 o
   1  -4   2    17529.23    17365.79    203.77 o
   2  -4   2       22.42       63.40     11.39 o
   3  -4   2     5318.28     5202.94     67.37 o
   4  -4   2     1829.15     2254.03     45.26 o
   5  -4   2     1028.27     1136.26     23.92 o
   6  -4   2     8502.16     8639.37    200.66 o
   7  -4   2     6718.05     6613.83    187.11 o
   8  -4   2     2808.88     2917.39    134.05 o
   9  -4   2      490.88      481.69     63.09 o
  10  -4   2      812.72      683.93     76.69 o
  11  -4   2       37.55       76.79     61.09 o
  12  -4   2     3457.00     3643.03    259.67 o
  13  -4   2      764.57      862.60    140.60 o
  14  -4   2        0.05       32.67     57.99 o
 -15  -3   2      686.70      931.52    144.09 o
 -14  -3   2       45.45      119.36     66.61 o
 -13  -3   2      435.05      460.15     61.02 o
 -12  -3   2        7.31        0.00     26.04 o
 -11  -3   2       39.57       45.24     24.72 o
 -10  -3   2     2806.88     2810.67    125.37 o
  -9  -3   2     2632.04     2726.34    125.60 o
  -8  -3   2       41.09       90.04     26.98 o
  -7  -3   2      375.31      421.84     35.41 o
  -6  -3   2       52.40      154.68     18.36 o
  -5  -3   2     1678.05     1805.59     47.80 o
  -4  -3   2     3581.67     3521.55     61.47 o
  -3  -3   2      825.04      778.78     40.34 o
  -2  -3   2       12.71       24.45      8.35 o
  -1  -3   2    24585.03    26271.86    249.64 o
   0  -3   2     1437.51     1673.36     62.58 o
   1  -3   2       28.09       89.85     14.28 o
   2  -3   2     6754.15     7372.81     86.37 o
   3  -3   2       46.94       66.32     11.29 o
   4  -3   2       32.36       56.02     11.52 o
   5  -3   2     2205.28     2150.90     51.31 o
   6  -3   2      617.13      526.31     49.99 o
   7  -3   2    10272.94    10025.09    221.53 o
   8  -3   2     2857.61     2690.00    191.69 o
   9  -3   2     3152.85     3120.04    162.18 o
  10  -3   2     3269.19     2764.38    200.66 o
  11  -3   2     3724.41     3799.13    248.31 o
  12  -3   2     1156.79     1095.33    145.42 o
  13  -3   2     1924.64     2093.10    201.20 o
  14  -3   2        4.25        0.00     62.64 o
 -15  -2   2      446.41      499.86     82.90 o
 -14  -2   2     1502.74     1741.24    186.39 o
 -13  -2   2      772.37      596.89    129.99 o
 -12  -2   2        5.95       39.98     30.35 o
 -11  -2   2     1336.44     1507.21     93.59 o
 -10  -2   2       15.79       59.50     26.81 o
  -9  -2   2     4119.83     4097.21    114.72 o
  -8  -2   2       49.57       15.31     14.02 o
  -7  -2   2     1828.88     1954.05     67.46 o
  -6  -2   2      100.86      118.52     19.03 o
  -5  -2   2     2752.78     2837.07     73.06 o
  -4  -2   2        8.41       13.59     10.82 o
  -3  -2   2      201.12      118.63      9.97 o
  -2  -2   2     2034.32     1841.07     49.06 o
  -1  -2   2     3740.04     3309.94     50.04 o
   0  -2   2    10340.52     9875.47     82.75 o
   1  -2   2      174.37      284.00     15.29 o
   2  -2   2     8083.04     8421.14     69.22 o
   3  -2   2     2500.46     2679.47     42.48 o
   4  -2   2      388.37      290.74     14.02 o
   5  -2   2     1621.81     1501.16     40.96 o
   6  -2   2     5681.34     5616.81     95.87 o
   7  -2   2      180.81      146.38     23.20 o
   8  -2   2     2662.72     2545.32     75.21 o
   9  -2   2     1492.36     1403.81     57.39 o
  10  -2   2       74.83       96.39     55.41 o
  11  -2   2     2919.51     2787.07    207.40 o
  12  -2   2     1909.10     1946.26    186.17 o
  13  -2   2      983.22      899.93    136.93 o
  14  -2   2       18.94       31.62     55.41 o
  15  -2   2      440.93      375.08    109.13 o
 -15  -1   2      458.70      572.27    118.06 o
 -14  -1   2       48.92       18.30     36.22 o
 -13  -1   2        9.72       18.52     31.90 o
 -12  -1   2      404.28      496.32     55.84 o
 -11  -1   2      580.96      625.60     60.47 o
 -10  -1   2    10038.36    10545.06    223.65 o
  -9  -1   2      182.95      174.87     23.37 o
  -8  -1   2      176.85      143.30     24.82 o
  -7  -1   2     5417.44     5550.77    122.45 o
  -6  -1   2     2633.80     2600.95     80.52 o
  -5  -1   2    21331.12    22236.45    177.65 o
  -4  -1   2    44049.11    44826.31    212.71 o
  -3  -1   2     8059.82     8334.97     84.60 o
  -2  -1   2      348.45      380.67     16.55 o
  -1  -1   2      945.02      805.46     20.45 o
   0  -1   2      128.41      100.78      8.64 o
   1  -1   2     2134.65     2463.05     37.18 o
   2  -1   2     5029.61     5364.49     46.67 o
   3  -1   2     3359.34     3599.29     36.42 o
   4  -1   2      413.63      331.36     14.69 o
   5  -1   2     2739.88     2355.12     90.74 o
   6  -1   2        6.32        6.59      6.64 o
   7  -1   2    12760.19    13336.99    185.43 o
   8  -1   2      138.73      133.85     22.36 o
   9  -1   2      265.71      320.57     34.98 o
  10  -1   2     5888.67     5629.61    273.67 o
  11  -1   2      399.05      391.25     79.71 o
  12  -1   2     4374.89     4342.00    267.68 o
  13  -1   2       11.85       12.32     55.89 o
  14  -1   2      296.55      167.94     76.17 o
  15  -1   2     1265.61     1462.40    189.04 o
 -15   0   2      353.54      398.04     75.54 o
 -14   0   2      386.21      424.30     70.14 o
 -13   0   2       41.07       54.34     35.93 o
 -12   0   2      524.71      474.82     94.58 o
 -11   0   2     2312.00     2341.58    103.09 o
 -10   0   2     1357.73     1415.59     65.11 o
  -9   0   2     4238.80     4150.84    106.28 o
  -8   0   2     1041.60     1045.06     52.05 o
  -7   0   2      443.63      535.32     53.24 o
  -6   0   2    25619.90    25513.40    185.25 o
  -5   0   2        9.91      105.59     13.13 o
  -4   0   2    12444.55    12701.17    138.83 o
  -3   0   2     8033.24     8215.10    109.16 o
  -2   0   2       32.86       93.38     11.52 o
  -1   0   2      209.88      168.02     14.20 o
   0   0   2     6894.53     6998.77    120.54 o
   1   0   2     1815.96     1788.42     20.97 o
   2   0   2     1357.33     1659.14     34.77 o
   3   0   2     3125.59     3127.23     41.68 o
   4   0   2      420.47      407.26     16.83 o
   5   0   2     2085.16     2061.20     47.55 o
   6   0   2     3744.54     3807.67     69.23 o
   7   0   2     1642.28     1817.87     57.12 o
   8   0   2     2529.07     2404.30     83.98 o
   9   0   2       39.18       27.82     10.23 o
  10   0   2     2775.73     2401.48    118.07 o
  11   0   2     9291.18     8651.76    189.95 o
  12   0   2      156.68      150.99     69.18 o
  13   0   2      952.12      888.91    107.89 o
  14   0   2     1408.22     1469.84    137.52 o
  15   0   2      101.79      113.93     57.38 o
 -15   1   2       13.45       37.29     54.23 o
 -14   1   2        0.29        8.82     53.37 o
 -13   1   2       15.21       38.69     59.08 o
 -12   1   2       17.78       62.18     54.07 o
 -11   1   2     2745.74     2506.86    186.23 o
 -10   1   2      580.73      663.44     50.29 o
  -9   1   2       16.26       26.86     12.77 o
  -8   1   2     1052.25     1067.69     43.23 o
  -7   1   2     6671.27     6584.05    100.43 o
  -6   1   2     2668.15     2908.61     57.64 o
  -5   1   2    10921.35    10816.16     97.65 o
  -4   1   2       99.72      129.34     20.55 o
  -3   1   2     1069.00     1289.55     37.16 o
  -2   1   2     3292.18     3034.51     42.72 o
  -1   1   2      970.62      739.74     16.62 o
   0   1   2      410.29      801.95     30.88 o
   1   1   2     6891.73     8069.36     72.08 o
   2   1   2      174.41       93.69      9.79 o
   3   1   2     4611.01     4600.46     71.55 o
   4   1   2    17598.32    17652.17    182.41 o
   5   1   2     1884.11     1992.43     56.25 o
   6   1   2    19654.94    19631.39    270.31 o
   7   1   2     4044.34     4150.84    104.51 o
   8   1   2       61.86       90.29     19.45 o
   9   1   2       40.12       37.97     16.11 o
  10   1   2     3242.38     2993.23     65.99 o
  11   1   2     1000.36      988.76     77.52 o
  12   1   2     2820.46     3150.04    128.22 o
  13   1   2     1579.43     1481.56    118.49 o
  14   1   2      383.32      207.10     55.35 o
  15   1   2     1883.51     2048.09    151.65 o
 -15   2   2      440.68      382.57     97.88 o
 -14   2   2       27.33       48.17     49.13 o
 -13   2   2      108.24      111.64     61.54 o
 -12   2   2      705.16      599.62    105.30 o
 -11   2   2     3847.71     3677.52    227.22 o
 -10   2   2      147.38      167.10     24.34 o
  -9   2   2      967.68      967.59     78.74 o
  -8   2   2     1294.99     1210.81     40.83 o
  -7   2   2     5637.41     5478.08     95.92 o
  -6   2   2     8891.79     8744.87     85.55 o
  -5   2   2      242.29      262.19     14.48 o
  -4   2   2     1590.92     1518.49     34.80 o
  -3   2   2     6400.95     6983.30     68.10 o
  -2   2   2      480.39      447.03     15.96 o
  -1   2   2   142970.59   150061.03    248.56 o
   0   2   2     1192.95     1151.54     38.80 o
   1   2   2      372.84      760.52     34.09 o
   2   2   2       91.16      294.07     18.94 o
   3   2   2        6.55       60.86     10.60 o
   4   2   2       13.00       16.34     12.34 o
   5   2   2    13311.06    12161.79    145.86 o
   6   2   2     8730.36     8744.44    233.56 o
   7   2   2     5492.45     5803.90    115.42 o
   8   2   2      513.94      471.27     43.52 o
   9   2   2     4394.26     4482.04    205.87 o
  10   2   2     3519.28     3415.41    128.97 o
  11   2   2     4793.51     4711.70    281.70 o
  12   2   2      466.55      483.83     58.41 o
  13   2   2       71.60      108.68     30.94 o
  14   2   2      263.23      287.46     63.40 o
  15   2   2      215.80      126.85    106.76 o
 -14   3   2      196.11      200.48     80.69 o
 -13   3   2      196.65       98.29     61.46 o
 -12   3   2      313.82      238.59     74.24 o
 -11   3   2     3476.04     3359.26    218.24 o
 -10   3   2     2607.00     2595.03    183.44 o
  -9   3   2       11.78        0.00     35.11 o
  -8   3   2     1833.16     1821.17    209.93 o
  -7   3   2     1333.42     1183.12     62.28 o
  -6   3   2     3063.54     3049.60    103.84 o
  -5   3   2     6301.51     5958.72     95.97 o
  -4   3   2      467.89      621.25     20.73 o
  -3   3   2     1209.92     1714.82     32.01 o
  -2   3   2    38506.61    38922.92    143.19 o
  -1   3   2     4278.51     4666.72     46.76 o
   0   3   2    13494.24    13500.27    136.79 o
   1   3   2     3209.25     2561.43     51.61 o
   2   3   2     3835.17     5405.24    105.42 o
   3   3   2     1956.34     1452.82     47.51 o
   4   3   2     8667.10     7566.89    149.92 o
   5   3   2        3.57       13.98     10.70 o
   6   3   2     4266.69     4240.71     97.82 o
   7   3   2        9.21        4.26     13.93 o
   8   3   2       12.11       55.41     25.24 o
   9   3   2     4794.38     4620.77    148.69 o
  10   3   2     2063.76     2120.36    107.03 o
  11   3   2     1577.46     1762.35    101.66 o
  12   3   2     1092.67     1234.84     89.80 o
  13   3   2      455.09      410.99     56.60 o
  14   3   2      163.74      247.18     86.60 o
  15   3   2     3073.00     3188.21    305.36 o
 -14   4   2       57.32      169.20     69.20 o
 -13   4   2     1969.42     1856.99    189.25 o
 -12   4   2     1557.86     1545.93    159.65 o
 -11   4   2      715.55      673.41    106.10 o
 -10   4   2     1166.51     1198.40    129.42 o
  -9   4   2      214.69      175.78     56.00 o
  -8   4   2     1303.93     1296.01     44.63 o
  -7   4   2     2831.93     2659.09     67.95 o
  -6   4   2     8142.50     7942.33    156.15 o
  -5   4   2     1806.66     1847.16     63.31 o
  -4   4   2     1853.10     2116.62     41.28 o
  -3   4   2     4082.57     4022.85     61.11 o
  -2   4   2     9317.02     9597.64     82.37 o
  -1   4   2    13861.82    13781.92     97.82 o
   0   4   2    16128.26    16120.49    105.36 o
   1   4   2     9201.98    10780.15    121.72 o
   2   4   2      608.01      471.33     36.83 o
   3   4   2     1647.02     1800.93     71.49 o
   4   4   2    10519.36    11182.18    172.85 o
   5   4   2     1680.13     1464.99     57.94 o
   6   4   2      977.71     1083.83     90.81 o
   7   4   2      169.20      117.57     28.95 o
   8   4   2     2250.86     2201.57    102.71 o
   9   4   2      210.07      149.49     33.86 o
  10   4   2     6440.87     6429.41    190.06 o
  11   4   2      293.71      336.67     50.23 o
  12   4   2       20.91        8.79     45.34 o
  13   4   2      210.65      174.63     42.99 o
  14   4   2      676.15      726.43     88.22 o
  15   4   2      309.09      414.97    109.08 o
 -14   5   2      497.13      635.79    122.10 o
 -13   5   2       84.31      115.80     70.48 o
 -12   5   2     2171.62     2221.11    194.71 o
 -11   5   2     1507.58     1634.93    163.57 o
 -10   5   2      139.48      274.43     74.57 o
  -9   5   2      180.54      144.25     38.12 o
  -8   5   2     8654.07     8014.48    170.68 o
  -7   5   2      461.55      469.07     30.91 o
  -6   5   2     9958.85    10134.82    139.78 o
  -5   5   2     1341.60     1167.43     53.52 o
  -4   5   2     2497.28     2698.85     50.06 o
  -3   5   2     1844.15     1553.88     53.18 o
  -2   5   2    10327.15    10554.46    103.10 o
  -1   5   2      347.94      468.80     21.16 o
   0   5   2    16804.32    17003.57    193.34 o
   1   5   2     1630.27     1937.83     46.37 o
   2   5   2      591.28      528.77     25.30 o
   3   5   2     2327.73     2161.85     83.79 o
   4   5   2     1718.72     2037.31    111.58 o
   5   5   2       14.94        0.00     31.89 o
   6   5   2      520.82      349.51     59.22 o
   7   5   2        4.81        0.00     30.09 o
   8   5   2      148.75      164.48     47.10 o
   9   5   2     7712.91     7666.37    278.77 o
  10   5   2       49.40       19.80     39.46 o
  11   5   2     1986.62     2011.72    115.90 o
  12   5   2      237.31      256.42     47.51 o
  13   5   2       47.76       49.37     37.33 o
  14   5   2     2819.12     2629.46    147.76 o
  15   5   2      489.06      559.76    119.56 o
 -13   6   2     2383.98     2481.08    219.78 o
 -12   6   2      233.74      241.76     76.66 o
 -11   6   2     1850.18     1826.43    176.12 o
 -10   6   2      168.32      145.63     42.48 o
  -9   6   2      323.72      258.46     49.10 o
  -8   6   2     2978.68     3096.69    139.93 o
  -7   6   2     5681.43     5650.64    108.43 o
  -6   6   2        9.22       15.07     15.92 o
  -5   6   2     4979.31     5043.25     73.00 o
  -4   6   2      416.13      410.96     23.93 o
  -3   6   2     1051.50     1096.89     38.88 o
  -2   6   2    14365.05    14264.11    121.87 o
  -1   6   2    10702.70    10483.88    105.76 o
   0   6   2     5470.04     5782.16     77.61 o
   1   6   2        4.53       24.10     18.88 o
   2   6   2     2675.54     2637.97     76.83 o
   3   6   2      958.40      877.60     51.17 o
   4   6   2    12693.66    12252.95    308.92 o
   5   6   2     4222.22     4151.02    186.89 o
   6   6   2     1171.70     1321.25    112.89 o
   7   6   2      752.40      881.77     95.70 o
   8   6   2     3531.87     3518.01    194.26 o
   9   6   2      392.04      385.50     71.94 o
  10   6   2     3196.95     3370.92    201.38 o
  11   6   2        5.88       23.16     45.01 o
  12   6   2       31.92        0.00     43.08 o
  13   6   2     2362.53     2392.04    188.95 o
  14   6   2       14.72        6.46     42.20 o
  15   6   2      527.16      373.00     83.84 o
 -12   7   2     1226.68     1438.06    165.72 o
 -11   7   2      106.58      194.08     75.79 o
 -10   7   2      133.08      178.31     50.78 o
  -9   7   2     1886.76     2002.88    271.99 o
  -8   7   2      934.64      908.39     82.08 o
  -7   7   2     3478.27     3322.99     89.63 o
  -6   7   2     1440.96     1480.30     62.04 o
  -5   7   2      670.78      788.28     32.53 o
  -4   7   2       22.12       13.70     13.31 o
  -3   7   2     7290.00     7026.33    106.50 o
  -2   7   2      162.61      141.14     17.49 o
  -1   7   2     6213.59     6327.91    100.00 o
   0   7   2       23.67        7.07     11.17 o
   1   7   2      905.54      909.06     42.24 o
   2   7   2     7285.95     6808.77    225.21 o
   3   7   2     9851.13     8614.21    182.81 o
   4   7   2        8.58       53.32     22.62 o
   5   7   2     6166.21     6245.85    245.06 o
   6   7   2       10.42       19.92     27.50 o
   7   7   2      114.88      124.70     51.91 o
   8   7   2      934.55      878.28    104.88 o
   9   7   2    13666.40    13289.80    403.51 o
  10   7   2     2373.05     2182.92    171.36 o
  11   7   2     2935.13     3154.54    212.21 o
  12   7   2     1418.89     1348.21    144.23 o
  13   7   2      124.33       60.53     54.16 o
  14   7   2     5495.91     5928.80    310.83 o
  15   7   2        7.54      100.88     68.42 o
 -12   8   2       68.15        0.00     73.87 o
 -11   8   2        9.78        0.00     94.13 o
 -10   8   2       40.53        0.00     38.40 o
  -9   8   2        2.41        0.00     38.06 o
  -8   8   2     2040.24     2157.07    271.26 o
  -7   8   2      892.65      888.47     79.08 o
  -6   8   2     2063.36     2131.54     79.00 o
  -5   8   2     1010.14     1010.57     56.17 o
  -4   8   2     2172.02     2114.15     70.57 o
  -3   8   2     1512.64     1649.72     52.81 o
  -2   8   2     4426.62     4270.03     86.51 o
  -1   8   2      588.45      602.18     31.39 o
   0   8   2       56.36      101.47     23.34 o
   1   8   2     6991.87     7096.65    143.84 o
   2   8   2      389.76      384.74     61.87 o
   3   8   2     6443.98     6222.42    238.37 o
   4   8   2     5381.58     5344.83    227.62 o
   5   8   2     1288.35     1252.44     56.65 o
   6   8   2      102.38      179.35     54.45 o
   7   8   2     1584.62     1605.89    139.03 o
   8   8   2      874.56     1151.48    126.01 o
   9   8   2     1770.90     1729.08    154.22 o
  10   8   2      427.81      339.33     77.86 o
  11   8   2      336.97      268.72     74.25 o
  12   8   2      203.96      140.17     61.29 o
  13   8   2     4770.72     4832.32    284.94 o
  14   8   2      133.34      113.34     67.01 o
  15   8   2     2339.66     2391.85    213.33 o
 -11   9   2      310.83      413.28     70.61 o
 -10   9   2       69.84       19.34     33.76 o
  -9   9   2     1951.15     2111.17    162.08 o
  -8   9   2      502.66      553.71     71.23 o
  -7   9   2     2481.15     2379.04    131.50 o
  -6   9   2      205.86      190.72     33.76 o
  -5   9   2       33.82       71.75     23.92 o
  -4   9   2     3953.33     4118.70    103.15 o
  -3   9   2     3515.99     3333.96    109.93 o
  -2   9   2      155.29      176.60     22.30 o
  -1   9   2      489.75      425.88     37.38 o
   0   9   2      209.04      260.84     29.74 o
   1   9   2      973.15      943.23     57.45 o
   2   9   2     9767.12     8676.34    285.07 o
   3   9   2      710.06      640.08     86.00 o
   4   9   2     5302.17     5252.92    237.93 o
   5   9   2        1.77        0.00     32.13 o
   6   9   2      309.61      335.97     28.56 o
   7   9   2     1419.64     1376.98    135.43 o
   8   9   2     4536.75     4194.87    241.51 o
   9   9   2     1007.50      898.69    120.76 o
  10   9   2       73.64      105.90     57.07 o
  11   9   2      110.90       73.77     52.18 o
  12   9   2      537.31      479.54    101.92 o
  13   9   2     1011.77     1024.83    140.73 o
  14   9   2     2282.25     2580.07    221.88 o
  15   9   2      718.36      746.19    129.91 o
 -10  10   2       66.44       43.54     37.68 o
  -9  10   2       58.91       77.22     40.38 o
  -8  10   2     2162.50     2092.42    135.40 o
  -7  10   2     1901.94     1973.88    128.02 o
  -6  10   2     1761.76     1826.41    115.50 o
  -5  10   2      951.74      893.44     59.68 o
  -4  10   2     1486.51     1409.20     65.41 o
  -3  10   2     8224.38     8486.10    161.88 o
  -2  10   2     3761.82     3827.51    111.17 o
  -1  10   2     3566.20     3590.51     92.38 o
   0  10   2      520.41      536.03     41.69 o
   1  10   2       28.74       74.06     26.21 o
   2  10   2      276.23      319.97     59.07 o
   3  10   2      944.98      888.38    101.71 o
   4  10   2      967.96      989.56    110.75 o
   5  10   2       62.09       28.80     36.33 o
   6  10   2      405.77      382.06     79.33 o
   7  10   2     2009.06     1906.04    166.53 o
   8  10   2      331.42      355.46     81.53 o
   9  10   2     1375.12     1669.51    166.88 o
  10  10   2       61.16      170.35     69.37 o
  11  10   2        6.00        0.00     52.55 o
  12  10   2      426.08      497.55    104.84 o
  13  10   2      255.94      324.40     97.62 o
  14  10   2      299.20      352.70     97.94 o
  -9  11   2      258.34      293.00     61.87 o
  -8  11   2      292.41      324.65     62.75 o
  -7  11   2      786.99      877.80     88.67 o
  -6  11   2      570.53      670.04    124.16 o
  -5  11   2      450.09      380.42     60.16 o
  -4  11   2     2533.36     2644.98    135.97 o
  -3  11   2      810.84      945.78     59.60 o
  -2  11   2     4604.25     4560.92    110.48 o
  -1  11   2      523.14      455.08     37.28 o
   0  11   2     8749.87     8897.74    167.12 o
   1  11   2      250.79      211.27     35.20 o
   2  11   2     4129.80     3735.77    207.90 o
   3  11   2      116.66       91.14     52.80 o
   4  11   2      118.73       61.14     36.35 o
   5  11   2      194.26      196.90     65.38 o
   6  11   2      185.89      191.90     65.50 o
   7  11   2      417.44      442.14     86.58 o
   8  11   2     2084.44     2421.99    200.47 o
   9  11   2       38.22        0.70     54.53 o
  10  11   2      110.12       29.32     46.47 o
  11  11   2      461.13      613.04    111.57 o
  12  11   2       48.23        0.00     59.38 o
  13  11   2      671.13      596.03    121.50 o
  14  11   2      233.33      242.02     91.04 o
  -8  12   2      206.09      324.64    108.49 o
  -7  12   2       30.99       15.41     91.94 o
  -6  12   2       61.96        0.00     43.11 o
  -5  12   2     2535.97     2622.37    215.42 o
  -4  12   2        1.60        0.00     40.13 o
  -3  12   2     3683.07     3993.98    324.91 o
  -2  12   2     1101.01     1098.16     58.70 o
  -1  12   2      575.55      548.95     42.77 o
   0  12   2     6981.78     6903.96    153.39 o
   1  12   2     1776.13     1801.86     90.00 o
   2  12   2      969.87      908.03    110.53 o
   3  12   2     5048.20     4961.78    256.69 o
   4  12   2       31.40        0.00     55.95 o
   5  12   2      803.86      812.95    114.88 o
   6  12   2     1472.63     1516.61    159.35 o
   7  12   2       37.87       10.36     50.11 o
   8  12   2      339.37      374.69     85.65 o
   9  12   2      564.25      635.43    115.13 o
  10  12   2       77.18       37.30     58.70 o
  11  12   2      195.39      191.53     83.09 o
  12  12   2     1627.32     1574.78    186.55 o
  13  12   2      353.63      315.73     98.62 o
  -7  13   2       51.23       39.07     43.14 o
  -6  13   2       13.22       23.78     49.27 o
  -5  13   2      255.57      220.26     55.68 o
  -4  13   2     2798.32     2681.53    120.71 o
  -3  13   2       15.79       61.08     69.70 o
  -2  13   2     1388.66     1319.80     81.82 o
  -1  13   2      453.68      491.41     46.33 o
   0  13   2        8.00        0.00     24.08 o
   1  13   2     2028.74     2357.96    105.43 o
   2  13   2       79.40       58.99     39.75 o
   3  13   2     1645.64     1507.79    148.83 o
   4  13   2      117.55      101.81     61.37 o
   5  13   2     1131.24     1123.25    139.29 o
   6  13   2       97.25        0.00     60.20 o
   7  13   2     4007.44     4238.78    273.95 o
   8  13   2       95.10      230.74     77.30 o
   9  13   2      880.95      781.95    133.84 o
  10  13   2      322.47      287.35     86.36 o
  11  13   2      410.66      428.55    107.42 o
  12  13   2      670.87      602.58    124.97 o
  -5  14   2       12.33        7.99     38.09 o
  -4  14   2      106.54       62.74     32.13 o
  -3  14   2      871.88      900.11     73.54 o
  -2  14   2      148.78      151.75     48.15 o
  -1  14   2      165.17      148.47     39.49 o
   0  14   2     2308.90     2503.07    247.98 o
   1  14   2       16.99       10.13     43.92 o
   2  14   2     2873.10     2946.73    209.12 o
   3  14   2      378.51      260.49     73.48 o
   4  14   2      205.61      178.42     65.05 o
   5  14   2     1871.87     1815.46    183.76 o
   6  14   2      198.39      138.45     72.74 o
   7  14   2       71.45       44.32     66.60 o
   8  14   2     1473.59     1564.52    180.12 o
   9  14   2       51.70       13.62     58.89 o
  10  14   2      433.13      387.16     96.67 o
  11  14   2     1132.08     1290.08    175.84 o
  -4  15   2      872.47     1067.01    108.91 o
  -3  15   2       17.14       70.06    104.25 o
  -2  15   2       62.02       46.91     41.81 o
  -1  15   2      185.74      225.52     81.99 o
   0  15   2      151.73      203.88     89.69 o
   1  15   2     1940.09     2130.32    180.81 o
   2  15   2       56.29        0.00     60.13 o
   3  15   2       74.72       47.07     45.59 o
   4  15   2      873.48      865.23    129.37 o
   5  15   2        4.45        0.00     59.84 o
   6  15   2      784.99      860.67    135.90 o
   7  15   2      897.47      723.89    131.21 o
   8  15   2       67.58        0.00     60.59 o
   9  15   2       11.48       31.54     65.80 o
  -1  16   2        4.28       49.95     55.21 o
   0  16   2     1452.19     1319.27    167.30 o
   1  16   2       56.14       88.84     53.27 o
   2  16   2     1424.66     1603.36    171.38 o
   3  16   2      189.42      194.31     69.03 o
   4  16   2       33.32        0.00     61.16 o
   5  16   2      623.41      848.70    136.01 o
   6  16   2       47.81      115.94     62.03 o
   7  16   2      143.19      151.14     77.98 o
   8  16   2        3.08        0.00     56.57 o
  -6 -16   3       96.99       26.03     58.10 o
  -5 -16   3      278.84      289.97     92.80 o
  -4 -16   3     1008.69      851.67    142.28 o
  -3 -16   3       36.54        0.00     62.76 o
  -2 -16   3      142.19      168.92     65.86 o
  -1 -16   3      925.92      796.74    125.22 o
  -8 -15   3      236.88      339.16    105.04 o
  -7 -15   3      191.04      260.11     90.45 o
  -6 -15   3     1934.24     2231.51    218.85 o
  -5 -15   3       78.16       68.58     67.78 o
  -4 -15   3      182.49      277.74     84.65 o
  -3 -15   3        2.15        0.00     54.19 o
  -2 -15   3      132.35       69.77     47.48 o
  -1 -15   3       25.22        2.25     45.03 o
   0 -15   3     3133.46     3171.42    171.34 o
   1 -15   3       54.94        7.77     50.31 o
   2 -15   3      408.27      453.79    128.25 o
  -9 -14   3      374.99      420.33    115.37 o
  -8 -14   3       95.30      182.52     77.42 o
  -7 -14   3     1436.82     1727.60    195.61 o
  -6 -14   3      292.37      233.13     78.94 o
  -5 -14   3      350.89      337.82     97.79 o
  -4 -14   3      253.44      131.12     67.94 o
  -3 -14   3      274.96      207.75     74.10 o
  -2 -14   3      831.61      858.69    124.65 o
  -1 -14   3       51.86       84.57     49.81 o
   0 -14   3      211.29      222.32     55.37 o
   1 -14   3     2379.73     2236.38    116.07 o
   2 -14   3      439.42      470.29     82.04 o
   3 -14   3       15.31        0.00     49.01 o
   4 -14   3     4330.16     4427.40    216.92 o
 -11 -13   3      208.11      115.53     72.31 o
 -10 -13   3        3.83       19.03     62.48 o
  -9 -13   3        0.08        7.05     64.37 o
  -8 -13   3        4.95        6.33     58.04 o
  -7 -13   3      858.47      823.85    134.46 o
  -6 -13   3     2337.41     2418.35    214.86 o
  -5 -13   3       39.54       41.67     55.16 o
  -4 -13   3      294.87      206.56     73.39 o
  -3 -13   3      395.89      477.42     96.49 o
  -2 -13   3       12.84        7.74     42.53 o
  -1 -13   3     2626.61     2878.25    152.84 o
   0 -13   3      148.31      221.05     50.19 o
   1 -13   3       22.92       84.26     45.53 o
   2 -13   3       52.93       32.55     74.25 o
   3 -13   3     1033.63     1125.92    109.57 o
   4 -13   3      494.16      416.52    109.65 o
   5 -13   3     2620.00     2899.32    173.52 o
   6 -13   3      166.46      115.59     53.07 o
 -12 -12   3      715.82      627.16    133.81 o
 -11 -12   3     1886.59     1747.36    203.06 o
 -10 -12   3      142.02      175.26     78.30 o
  -9 -12   3       91.70       41.98     53.44 o
  -8 -12   3     1280.91     1405.59    171.86 o
  -7 -12   3        1.99      100.25     59.31 o
  -6 -12   3      658.47      546.11    109.02 o
  -5 -12   3     1814.31     1967.39    182.26 o
  -4 -12   3      903.73      835.51    123.16 o
  -3 -12   3       23.28        0.00     40.56 o
  -2 -12   3     2850.38     2782.43    202.52 o
  -1 -12   3      504.78      426.70    106.26 o
   0 -12   3     1473.58     1420.18    104.22 o
   1 -12   3     1173.05     1289.54    122.51 o
   2 -12   3      125.22       84.70     55.12 o
   3 -12   3      542.61      518.85    123.34 o
   4 -12   3     1123.98     1165.94    133.50 o
   5 -12   3       51.84        0.00     57.32 o
   6 -12   3      620.77      667.06    186.54 o
   7 -12   3     1061.26      998.78    180.42 o
 -13 -11   3     3738.36     4008.08    300.75 o
 -12 -11   3      410.09      393.64    109.76 o
 -11 -11   3     2801.73     2699.98    238.39 o
 -10 -11   3      351.84      324.91     93.69 o
  -9 -11   3     2048.25     2302.26    208.76 o
  -8 -11   3      993.88      900.99    132.87 o
  -7 -11   3     1444.06     1259.85    148.40 o
  -6 -11   3      860.07      638.81    110.37 o
  -5 -11   3      990.96     1051.85    132.62 o
  -4 -11   3      125.54      106.22     53.19 o
  -3 -11   3     3236.91     3348.06    216.14 o
  -2 -11   3      497.30      439.04     85.35 o
  -1 -11   3     6313.32     6170.82    203.58 o
   0 -11   3      111.74      134.38     37.20 o
   1 -11   3      142.44      181.40     43.21 o
   2 -11   3      119.57      135.43     32.80 o
   3 -11   3      565.08      508.61     49.97 o
   4 -11   3      448.73      422.76    157.27 o
   5 -11   3     1932.23     1923.39    130.32 o
   6 -11   3       19.81       56.85     42.55 o
   7 -11   3       49.39       28.19     36.63 o
   8 -11   3     1795.14     1852.33    147.29 o
   9 -11   3       70.84      161.88     83.11 o
 -14 -10   3      972.31     1303.66    174.91 o
 -13 -10   3        1.03      100.73     75.90 o
 -12 -10   3     1892.92     2108.45    209.88 o
 -11 -10   3      685.63      664.76    121.52 o
 -10 -10   3      585.85      701.48    118.07 o
  -9 -10   3     2661.65     2551.86    213.06 o
  -8 -10   3     5286.66     5515.16    301.42 o
  -7 -10   3       11.95       32.08     50.07 o
  -6 -10   3     1038.59     1148.24    137.80 o
  -5 -10   3      130.45       43.39     45.42 o
  -4 -10   3      205.72      225.23     67.22 o
  -3 -10   3     2569.25     2343.88    174.31 o
  -2 -10   3     3990.79     4023.37    220.42 o
  -1 -10   3      790.13      701.09     70.44 o
   0 -10   3     3839.46     3998.14    154.81 o
   1 -10   3     2780.37     2683.83    125.26 o
   2 -10   3       15.92       26.01     26.88 o
   3 -10   3    10816.58    10567.70    198.99 o
   4 -10   3      299.60      315.29     38.53 o
   5 -10   3     1419.15     1353.79    105.77 o
   6 -10   3       84.28       10.50     75.77 o
   7 -10   3      334.40      396.29     65.91 o
   8 -10   3     1051.49      861.90     96.53 o
   9 -10   3     1445.65     1543.67    127.94 o
  10 -10   3       21.18       67.48     63.13 o
 -14  -9   3       21.28        1.15     55.99 o
 -13  -9   3      970.26     1162.05    157.90 o
 -12  -9   3      214.06      257.39     73.92 o
 -11  -9   3      563.31      733.28    119.73 o
 -10  -9   3      448.45      380.28     88.85 o
  -9  -9   3      354.20      431.47     90.81 o
  -8  -9   3    11536.38    11486.29    418.10 o
  -7  -9   3      451.89      393.47     81.03 o
  -6  -9   3      183.88      189.19     57.68 o
  -5  -9   3      503.05      490.53     87.21 o
  -4  -9   3     1200.55     1276.45    126.85 o
  -3  -9   3      577.95      772.88     99.64 o
  -2  -9   3      604.67      402.07     54.20 o
  -1  -9   3     3955.28     4137.20    151.16 o
   0  -9   3     1678.22     1736.56     99.36 o
   1  -9   3      242.40      201.69     51.18 o
   2  -9   3     9209.22     9248.02    240.86 o
   3  -9   3     1001.84     1064.06     66.71 o
   4  -9   3     7765.09     7610.82    158.20 o
   5  -9   3       55.05       45.30     19.66 o
   6  -9   3      272.63      262.54     53.16 o
   7  -9   3      697.10      709.19    123.13 o
   8  -9   3     1467.70     1478.60    118.55 o
   9  -9   3      435.79      325.58     89.10 o
  10  -9   3     1506.64     1548.62    168.01 o
 -15  -8   3      206.15      283.88     90.67 o
 -14  -8   3      730.20      714.72    124.80 o
 -13  -8   3      110.42      182.15     75.22 o
 -12  -8   3     1464.24     1485.82    167.63 o
 -11  -8   3       62.37      146.89     60.63 o
 -10  -8   3        3.44        0.00     50.39 o
  -9  -8   3     2846.14     2779.82    208.20 o
  -8  -8   3       72.85       98.43     53.56 o
  -7  -8   3     1134.47      993.89    123.85 o
  -6  -8   3        4.72        0.00     36.50 o
  -5  -8   3      359.84      348.41     72.11 o
  -4  -8   3     2624.81     2804.98    177.52 o
  -3  -8   3     3488.43     3610.96    196.75 o
  -2  -8   3       33.99       41.30     30.43 o
  -1  -8   3     2563.75     2727.80    134.74 o
   0  -8   3        2.66       38.74     54.55 o
   1  -8   3       97.45      123.73     32.47 o
   2  -8   3     1690.56     1537.43     84.19 o
   3  -8   3     8628.18     8534.13    161.06 o
   4  -8   3     1183.92     1066.89     56.73 o
   5  -8   3     1375.09     1314.90     61.90 o
   6  -8   3     1801.41     1894.56    154.22 o
   7  -8   3       14.94        0.00     36.13 o
   8  -8   3     4716.88     5078.09    203.04 o
   9  -8   3      622.78      709.50    112.96 o
  10  -8   3        1.71        0.73     44.26 o
  11  -8   3       11.03       14.13     46.10 o
 -15  -7   3      203.96      251.28     83.58 o
 -14  -7   3      850.11      865.71    129.64 o
 -13  -7   3     1815.12     1799.13    177.74 o
 -12  -7   3       16.55        4.31     44.51 o
 -11  -7   3      827.91      923.79    125.20 o
 -10  -7   3     3602.15     3751.82    125.48 o
  -9  -7   3       39.08       88.24     42.64 o
  -8  -7   3     5219.51     4867.72    115.59 o
  -7  -7   3      235.77      137.31     53.45 o
  -6  -7   3       28.53       67.63     39.87 o
  -5  -7   3     1870.68     1557.10    131.52 o
  -4  -7   3      737.12      825.32     94.75 o
  -3  -7   3        5.23       99.03     16.91 o
  -2  -7   3      367.97      250.02     40.83 o
  -1  -7   3     1023.54      781.47    137.96 o
   0  -7   3      249.29      368.35     50.79 o
   1  -7   3     2019.35     1946.84     89.35 o
   2  -7   3     5823.12     5876.83    118.34 o
   3  -7   3     3488.20     3651.02     82.58 o
   4  -7   3       49.03       12.63     13.29 o
   5  -7   3       73.75       78.21     16.97 o
   6  -7   3      965.67      924.75     45.04 o
   7  -7   3     4184.81     3770.45    162.60 o
   8  -7   3     1116.59     1099.47     94.56 o
   9  -7   3      583.27      486.18     70.86 o
  10  -7   3      172.93       96.58     41.49 o
  11  -7   3        3.65        0.00     41.42 o
  12  -7   3      597.67      699.28     93.66 o
 -15  -6   3     1609.45     1726.84    177.49 o
 -14  -6   3      268.98      325.67     86.11 o
 -13  -6   3     1622.39     1395.81    154.70 o
 -12  -6   3      325.57      322.47     78.06 o
 -11  -6   3      601.65      533.55     92.92 o
 -10  -6   3       22.76       12.43     44.27 o
  -9  -6   3     3024.23     2918.53    109.29 o
  -8  -6   3     1537.33     1493.01     72.09 o
  -7  -6   3    10542.82    10170.61    165.28 o
  -6  -6   3     1157.83     1393.14    125.13 o
  -5  -6   3      144.85      175.10     50.17 o
  -4  -6   3     8130.65     7703.37    266.30 o
  -3  -6   3     4051.16     3636.68     69.99 o
  -2  -6   3      297.83      439.53     46.30 o
  -1  -6   3      154.04       91.94     30.74 o
   0  -6   3     2502.17     2819.96     81.17 o
   1  -6   3      235.40      319.91     35.00 o
   2  -6   3     4644.89     4485.93     97.36 o
   3  -6   3     8293.83     8512.72    151.88 o
   4  -6   3     1563.86     1435.59     52.67 o
   5  -6   3      663.28      639.84     31.25 o
   6  -6   3     4317.55     4542.14    100.20 o
   7  -6   3     2710.93     2570.91    129.72 o
   8  -6   3     3807.39     3644.64    160.98 o
   9  -6   3      218.39      240.39     51.00 o
  10  -6   3      518.12      582.82    108.39 o
  11  -6   3     1366.10     1297.21    112.18 o
  12  -6   3       30.52       29.71     63.71 o
  13  -6   3      525.69      474.93    119.26 o
 -15  -5   3       42.18       71.80     81.76 o
 -14  -5   3     4497.35     4608.26    199.14 o
 -13  -5   3       13.39       14.46     35.71 o
 -12  -5   3      130.71       76.99     60.94 o
 -11  -5   3     1015.73     1088.23     90.24 o
 -10  -5   3      688.72      829.36    103.67 o
  -9  -5   3     1512.99     1570.93    138.95 o
  -8  -5   3     8930.25     8579.49    178.41 o
  -7  -5   3      126.46      136.19     38.92 o
  -6  -5   3        7.61       27.60     19.11 o
  -5  -5   3     4893.15     4722.07    205.95 o
  -4  -5   3      170.22      339.91     59.28 o
  -3  -5   3    11546.71    10923.67    116.41 o
  -2  -5   3     5390.22     5179.05    105.90 o
  -1  -5   3      624.36      599.25     32.71 o
   0  -5   3      405.40      366.19     26.24 o
   1  -5   3     3810.61     3575.18     83.02 o
   2  -5   3       45.40       47.39     15.02 o
   3  -5   3     4236.05     3999.29     75.59 o
   4  -5   3     2791.82     2719.44     60.73 o
   5  -5   3     1556.31     1714.70     46.05 o
   6  -5   3     2663.03     2467.10     41.60 o
   7  -5   3     8711.56     7944.40    235.34 o
   8  -5   3     3129.80     3043.02    142.41 o
   9  -5   3      606.39      464.80     64.02 o
  10  -5   3     1277.10     1261.99    104.53 o
  11  -5   3      236.84      278.03     59.40 o
  12  -5   3     1346.46     1326.98    167.80 o
  13  -5   3       12.69        0.00     60.82 o
 -15  -4   3      767.85      990.65    159.35 o
 -14  -4   3      136.01       83.97     37.54 o
 -13  -4   3     1014.36     1096.07     94.77 o
 -12  -4   3       12.97       34.78     31.40 o
 -11  -4   3      180.64      134.25     35.40 o
 -10  -4   3     4681.87     4588.73    167.02 o
  -9  -4   3      457.04      518.07     57.19 o
  -8  -4   3      660.83      558.93     74.91 o
  -7  -4   3      516.43      625.36     71.62 o
  -6  -4   3     2078.38     2367.16    112.66 o
  -5  -4   3       27.86       60.56     15.25 o
  -4  -4   3    10626.95    10100.34    147.80 o
  -3  -4   3     1961.57     1922.79     46.02 o
  -2  -4   3     7939.99     8302.47    125.95 o
  -1  -4   3     4927.69     5105.75     82.95 o
   0  -4   3     2080.07     2116.36     61.12 o
   1  -4   3     1217.82     1134.84     45.61 o
   2  -4   3     7304.30     7306.14    100.14 o
   3  -4   3      879.29      952.72     41.95 o
   4  -4   3      338.57      345.58     27.71 o
   5  -4   3     2701.61     2827.90     66.73 o
   6  -4   3     1269.31     1114.81     63.46 o
   7  -4   3     5089.89     4729.90     86.14 o
   8  -4   3     4186.24     4117.14    159.40 o
   9  -4   3     2183.25     2013.91    118.60 o
  10  -4   3      198.30      187.79     50.60 o
  11  -4   3     4470.00     4238.64    271.83 o
  12  -4   3      314.37      387.19     94.76 o
  13  -4   3      353.79      431.43    107.51 o
  14  -4   3      214.81      226.84     89.55 o
 -15  -3   3       12.96        0.00     64.77 o
 -14  -3   3     2735.30     2968.60    242.83 o
 -13  -3   3       40.86       80.29     37.33 o
 -12  -3   3        3.86        0.00     41.89 o
 -11  -3   3     1451.97     1633.83    103.27 o
 -10  -3   3       58.30       36.39     34.93 o
  -9  -3   3     2303.08     2140.07    107.14 o
  -8  -3   3     1067.52     1083.15     73.53 o
  -7  -3   3      142.63      158.78     33.91 o
  -6  -3   3     5984.27     5763.23    146.73 o
  -5  -3   3     3357.15     3059.36     59.73 o
  -4  -3   3     1559.08     1602.11     44.81 o
  -3  -3   3    13835.08    14501.36    139.98 o
  -2  -3   3      840.57      786.10     36.93 o
  -1  -3   3     2744.48     3024.77     58.21 o
   0  -3   3     7258.73     7646.96     90.12 o
   1  -3   3    14104.36    14955.39    125.61 o
   2  -3   3     4301.92     4373.69     61.95 o
   3  -3   3     4070.85     4299.90     61.00 o
   4  -3   3      932.69      966.89     28.63 o
   5  -3   3      259.19      230.91     15.83 o
   6  -3   3     7435.80     7166.83    117.05 o
   7  -3   3      275.83      242.96     35.06 o
   8  -3   3     4184.95     4147.11    102.62 o
   9  -3   3        2.60       17.75     27.22 o
  10  -3   3     1988.20     1847.76    167.68 o
  11  -3   3     4001.18     4176.59    263.15 o
  12  -3   3     4384.78     4687.98    290.68 o
  13  -3   3       25.28       25.63     56.83 o
  14  -3   3      277.22      273.44     92.90 o
 -15  -2   3     1392.79     1634.69    132.95 o
 -14  -2   3       19.50        0.00     62.51 o
 -13  -2   3      764.55     1002.51     85.38 o
 -12  -2   3      533.09      583.79    100.34 o
 -11  -2   3      273.77      318.16     50.90 o
 -10  -2   3     8505.02     8536.25    215.03 o
  -9  -2   3      208.03      262.41     55.17 o
  -8  -2   3      704.14      658.99     71.60 o
  -7  -2   3       11.19       37.27     17.15 o
  -6  -2   3     1952.43     2070.65     86.53 o
  -5  -2   3      541.88      402.24     26.11 o
  -4  -2   3    13972.75    14419.75    118.22 o
  -3  -2   3       96.62      151.80     17.13 o
  -2  -2   3     5126.16     5047.01     58.77 o
  -1  -2   3     1664.93     1719.11     40.25 o
   0  -2   3      500.92      498.05     22.53 o
   1  -2   3    56653.92    58215.91    354.54 o
   2  -2   3     3883.59     3928.91     53.82 o
   3  -2   3     2127.80     2317.70     39.26 o
   4  -2   3      193.31      190.22     12.40 o
   5  -2   3     5557.20     5642.64     67.62 o
   6  -2   3      923.09      820.83     26.97 o
   7  -2   3     8137.91     8335.97    129.38 o
   8  -2   3      908.10     1048.38     49.12 o
   9  -2   3      592.04      602.21     44.02 o
  10  -2   3     5306.11     5423.56    278.29 o
  11  -2   3      179.28       93.70     55.20 o
  12  -2   3     2401.77     2816.96    221.83 o
  13  -2   3     2307.76     2484.14    221.86 o
  14  -2   3      141.04      104.39     75.71 o
 -15  -1   3      954.50      925.14    264.31 o
 -14  -1   3     1313.48     1533.09    122.70 o
 -13  -1   3       35.87       27.36     52.45 o
 -12  -1   3       33.19       43.01     27.66 o
 -11  -1   3     4234.11     4449.91    156.24 o
 -10  -1   3     1342.54     1376.92     86.46 o
  -9  -1   3    12287.19    12097.76    181.31 o
  -8  -1   3     1209.63     1149.68     55.29 o
  -7  -1   3      665.41      665.35     40.73 o
  -6  -1   3     5822.10     5674.10     92.23 o
  -5  -1   3      634.82      640.54     44.51 o
  -4  -1   3      253.99      256.31     19.45 o
  -3  -1   3      152.61      125.02     13.76 o
  -2  -1   3     5825.26     6594.10     64.04 o
  -1  -1   3     7680.36     7533.81     58.57 o
   0  -1   3     1899.53     1855.43     45.51 o
   1  -1   3    10309.37    10593.06     89.27 o
   2  -1   3      194.99      212.56     13.02 o
   3  -1   3     1497.74     1582.58     30.69 o
   4  -1   3     3306.14     3601.11     44.15 o
   5  -1   3      926.16      780.50     26.34 o
   6  -1   3    11980.17    12232.13    193.45 o
   7  -1   3       78.82       92.73     14.44 o
   8  -1   3      849.73      833.15     60.15 o
   9  -1   3      498.08      478.19     42.85 o
  10  -1   3      852.87     1002.37    122.67 o
  11  -1   3     1549.33     1491.10    156.63 o
  12  -1   3      807.68      756.16    126.32 o
  13  -1   3      686.84      630.61    120.45 o
  14  -1   3      265.09      146.39     69.42 o
  15  -1   3      260.54      350.38     73.40 o
 -15   0   3      132.30      234.33     60.48 o
 -14   0   3      286.68      325.90     66.57 o
 -13   0   3       19.52       29.19     40.94 o
 -12   0   3      778.01      734.20     80.00 o
 -11   0   3     3184.15     3424.15    142.94 o
 -10   0   3     6071.32     6225.98    211.60 o
  -9   0   3     1274.45     1340.89     66.66 o
  -8   0   3      753.31      758.61     98.28 o
  -7   0   3    14278.60    14350.48    159.01 o
  -6   0   3        7.44       82.42     15.79 o
  -5   0   3    14312.95    14380.34    180.34 o
  -4   0   3     4819.65     5014.18    103.21 o
  -3   0   3      402.24      469.39     26.40 o
  -2   0   3      716.07      761.67     26.95 o
  -1   0   3     3749.62     3851.72     47.00 o
   0   0   3       97.79      161.69     16.69 o
   1   0   3   121323.63   128122.41    353.43 o
   2   0   3       15.71       37.17      6.40 o
   3   0   3      543.51      606.18     18.91 o
   4   0   3     5073.84     5153.28     63.69 o
   5   0   3     2901.67     2749.31     54.84 o
   6   0   3     4143.13     4136.84     70.48 o
   7   0   3     2015.03     1870.54     47.44 o
   8   0   3      470.77      522.65     26.90 o
   9   0   3      181.25      172.11     17.41 o
  10   0   3     1192.04     1177.15     66.22 o
  11   0   3       43.34       49.02     59.92 o
  12   0   3     1826.72     1756.17    173.71 o
  13   0   3        9.14        3.03     37.85 o
  14   0   3       70.45       21.72     48.56 o
  15   0   3     2087.86     1979.37    150.81 o
 -15   1   3      337.63      280.90     72.27 o
 -14   1   3       96.30       68.96     61.37 o
 -13   1   3        7.90       10.74     50.29 o
 -12   1   3     2732.16     2838.87    207.96 o
 -11   1   3      232.31      256.46     67.53 o
 -10   1   3     2903.17     2801.34    106.02 o
  -9   1   3     3437.57     3195.09     83.83 o
  -8   1   3     3640.98     3713.19     72.37 o
  -7   1   3     4097.94     4073.76     80.47 o
  -6   1   3    23656.21    23836.87    187.23 o
  -5   1   3     3034.18     3446.92     74.56 o
  -4   1   3    11227.13    11900.67    159.37 o
  -3   1   3       38.56       46.40     10.12 o
  -2   1   3      574.91      478.81     21.88 o
  -1   1   3      929.29      810.22     30.39 o
   0   1   3     4829.48     4174.19     83.10 o
   1   1   3      256.11      365.39     14.71 o
   2   1   3    15592.15    16687.90    226.07 o
   3   1   3      210.98      275.83     14.83 o
   4   1   3      729.99      652.45     26.15 o
   5   1   3    21454.59    20555.28    175.49 o
   6   1   3     5633.17     5319.11     98.51 o
   7   1   3     7196.69     7275.28    286.00 o
   8   1   3      153.05      186.25     24.39 o
   9   1   3      674.60      693.11     40.00 o
  10   1   3     2040.13     2012.55     73.03 o
  11   1   3     2559.49     2602.80    110.61 o
  12   1   3      552.60      479.05     48.16 o
  13   1   3      154.86      301.11     64.98 o
  14   1   3       27.68        4.74     43.25 o
  15   1   3       77.12       54.52     43.85 o
 -15   2   3       23.86        0.00     59.94 o
 -14   2   3       27.63        0.00     55.66 o
 -13   2   3      650.60      435.52     98.38 o
 -12   2   3      268.90      202.86     67.74 o
 -11   2   3     2462.99     2766.12    193.75 o
 -10   2   3     2030.05     1965.18    113.21 o
  -9   2   3      548.46      615.62     41.95 o
  -8   2   3     1240.70     1178.73     44.71 o
  -7   2   3     2532.77     2414.91     53.79 o
  -6   2   3     7952.88     8261.08    114.33 o
  -5   2   3     7157.75     7096.29    101.63 o
  -4   2   3     5181.23     5667.95     78.18 o
  -3   2   3       16.15       89.72     11.85 o
  -2   2   3     2463.33     2249.01     34.90 o
  -1   2   3      133.61      282.35     13.57 o
   0   2   3     5473.77     6255.11     62.21 o
   1   2   3     5821.55     6527.07    110.12 o
   2   2   3      558.24      635.74     28.44 o
   3   2   3      360.38      381.46     30.33 o
   4   2   3     7392.26     6967.01    106.55 o
   5   2   3      288.19      330.27     27.25 o
   6   2   3    19088.28    18638.86    197.72 o
   7   2   3      837.03      993.85     51.79 o
   8   2   3     4389.74     4440.90    273.32 o
   9   2   3     6600.13     6248.41    172.30 o
  10   2   3     5465.02     5459.93    164.29 o
  11   2   3     1365.74     1480.17     91.22 o
  12   2   3      850.01      962.82     66.48 o
  13   2   3       72.46       11.72     23.43 o
  14   2   3      214.30      191.15     62.83 o
  15   2   3      272.23      351.81     69.16 o
 -14   3   3      398.59      287.76     85.89 o
 -13   3   3      847.87      659.37    114.28 o
 -12   3   3     2671.47     2369.26    193.94 o
 -11   3   3      206.32      340.66     79.14 o
 -10   3   3     2931.74     3164.54    197.66 o
  -9   3   3      608.96      686.12     33.06 o
  -8   3   3      935.16      917.97     32.26 o
  -7   3   3     1682.06     1538.64     41.17 o
  -6   3   3     3885.08     3672.13     76.35 o
  -5   3   3     4195.10     4455.39     75.06 o
  -4   3   3       46.72       52.72     10.32 o
  -3   3   3     9212.96    10871.06    104.52 o
  -2   3   3    17869.38    17963.36    119.92 o
  -1   3   3    18698.44    19265.69     94.82 o
   0   3   3     4053.14     4344.83     66.86 o
   1   3   3     2603.41     3292.82     83.67 o
   2   3   3      194.01      380.72     32.23 o
   3   3   3     1267.00     1647.98     51.98 o
   4   3   3     4994.44     4502.55     90.92 o
   5   3   3    14883.20    14391.07    149.23 o
   6   3   3       54.86       71.58     18.01 o
   7   3   3     1947.77     1791.29     86.67 o
   8   3   3     4604.22     4598.29    182.71 o
   9   3   3       71.73      110.70     32.67 o
  10   3   3     9141.20     8959.05    217.49 o
  11   3   3     1817.75     1965.36    108.59 o
  12   3   3      730.26      794.92     98.08 o
  13   3   3       63.11        4.22     29.18 o
  14   3   3      596.67      659.87     87.93 o
  15   3   3      114.45      113.97     53.70 o
 -14   4   3       76.98       83.01     63.65 o
 -13   4   3      292.06      310.40     82.95 o
 -12   4   3      793.25      766.76    115.40 o
 -11   4   3     1209.78     1264.02    137.04 o
 -10   4   3       49.34       24.29     43.64 o
  -9   4   3      574.06      573.31     42.39 o
  -8   4   3     1797.68     1497.15     32.18 o
  -7   4   3      160.18      143.91     14.33 o
  -6   4   3     4063.84     3930.63     67.30 o
  -5   4   3     2801.43     2774.86     56.48 o
  -4   4   3      960.07     1272.41     35.36 o
  -3   4   3     2547.09     2395.16     42.41 o
  -2   4   3    12275.41    11817.48     85.97 o
  -1   4   3     8054.81     8602.71     72.64 o
   0   4   3     6636.53     6466.12     70.44 o
   1   4   3      401.32      738.89     33.04 o
   2   4   3     2222.83     1680.74     68.01 o
   3   4   3     2583.89     2003.31     78.06 o
   4   4   3     2358.96     2043.96     65.75 o
   5   4   3     2615.15     2868.35     81.80 o
   6   4   3     7195.39     7014.46    229.05 o
   7   4   3       11.72       21.88     39.44 o
   8   4   3      426.95      407.43     48.98 o
   9   4   3    11148.05    10902.49    236.70 o
  10   4   3       39.73       25.26     27.69 o
  11   4   3     2981.02     3047.36    138.04 o
  12   4   3      181.68      231.03     44.06 o
  13   4   3      315.81      319.98     53.50 o
  14   4   3     2517.40     2643.73    143.65 o
  15   4   3     1098.33     1279.84    171.77 o
 -13   5   3      647.94      656.35    117.85 o
 -12   5   3      701.32      923.79    131.79 o
 -11   5   3      891.99      792.30    122.31 o
 -10   5   3      157.99      179.31     61.09 o
  -9   5   3      781.79      733.16     98.41 o
  -8   5   3     3569.60     3486.90     89.28 o
  -7   5   3    12341.22    12310.74    167.79 o
  -6   5   3       69.15      119.41     22.43 o
  -5   5   3     1174.36     1185.89     39.17 o
  -4   5   3      432.91      493.93     23.39 o
  -3   5   3      195.20      202.40     16.38 o
  -2   5   3      614.69      497.42     21.43 o
  -1   5   3    13524.33    13133.01     99.47 o
   0   5   3      115.92      152.02     14.79 o
   1   5   3     2319.92     2559.12     55.27 o
   2   5   3      865.63      887.76     39.80 o
   3   5   3       49.84       71.12     21.17 o
   4   5   3     6401.89     6313.66    214.32 o
   5   5   3     2930.19     2526.22    142.14 o
   6   5   3      119.76      189.90     49.49 o
   7   5   3     1016.44     1033.97     99.99 o
   8   5   3      687.96      689.28     84.73 o
   9   5   3     1096.55     1044.95    107.77 o
  10   5   3     4291.54     4020.05    155.68 o
  11   5   3       22.80       28.13     27.51 o
  12   5   3      156.69      157.78     43.86 o
  13   5   3     1976.74     2156.82    129.66 o
  14   5   3        0.11        0.00     33.46 o
  15   5   3     1163.93     1103.84    163.46 o
 -13   6   3       19.66        0.00     53.03 o
 -12   6   3     1679.64     1565.77    166.70 o
 -11   6   3       42.63       37.30     42.23 o
 -10   6   3      152.46      195.22     61.19 o
  -9   6   3      547.97      583.62     68.57 o
  -8   6   3     3755.31     3554.53    139.40 o
  -7   6   3     4700.39     4956.88    135.10 o
  -6   6   3     5700.10     5838.41    101.85 o
  -5   6   3       61.16       64.75     12.32 o
  -4   6   3      730.16      939.65     37.60 o
  -3   6   3     7460.98     7560.75     93.53 o
  -2   6   3      980.79      866.36     29.11 o
  -1   6   3     9690.36     9990.91     94.95 o
   0   6   3     1446.62     1114.27     35.37 o
   1   6   3       68.90       97.20     18.80 o
   2   6   3      362.70      305.93     26.61 o
   3   6   3     6906.63     6634.69    128.03 o
   4   6   3       17.52       30.85     28.27 o
   5   6   3     2761.43     2397.13    145.29 o
   6   6   3     1986.40     2068.70    141.93 o
   7   6   3      722.14      874.83     98.62 o
   8   6   3      408.06      461.99     77.03 o
   9   6   3     7208.20     7410.26    287.98 o
  10   6   3       22.89       88.32     47.75 o
  11   6   3      565.79      570.14     94.21 o
  12   6   3      302.25      182.15     61.49 o
  13   6   3      101.50       63.27     49.46 o
  14   6   3     1256.22     1359.28    147.18 o
  15   6   3        9.66        0.00     53.71 o
 -12   7   3       70.05      108.46     65.90 o
 -11   7   3     1094.88     1189.98    140.25 o
 -10   7   3       77.21       26.65     49.50 o
  -9   7   3      335.17      211.29     44.17 o
  -8   7   3     5131.33     5408.89    205.78 o
  -7   7   3     1328.47     1418.21     63.05 o
  -6   7   3     2021.80     1986.88     74.22 o
  -5   7   3       10.23       24.63     12.11 o
  -4   7   3      931.67      990.49     40.96 o
  -3   7   3      485.70      424.52     32.68 o
  -2   7   3    10934.69    10579.40    106.49 o
  -1   7   3      186.25      157.44     18.24 o
   0   7   3      652.93      727.83     31.49 o
   1   7   3     1126.69     1273.82     66.61 o
   2   7   3     4309.26     4781.05    217.03 o
   3   7   3     3357.85     3036.14     92.00 o
   4   7   3     5984.07     4986.76    167.54 o
   5   7   3      264.19      212.88     53.99 o
   6   7   3      435.02      543.60     80.12 o
   7   7   3     1268.61     1222.42    118.74 o
   8   7   3      869.94      755.63     99.46 o
   9   7   3     3594.15     3288.03    203.00 o
  10   7   3     7815.78     7700.82    320.09 o
  11   7   3       66.55       98.80     51.75 o
  12   7   3       28.50       15.79     40.57 o
  13   7   3     1612.19     1734.92    167.78 o
  14   7   3        1.06       25.20     56.48 o
  15   7   3      573.42      629.33    113.57 o
 -12   8   3      478.38      618.65    113.14 o
 -11   8   3      177.74      188.25     64.21 o
 -10   8   3      214.46      179.60     48.96 o
  -9   8   3     1403.05     1423.22    147.64 o
  -8   8   3      558.04      704.07    131.94 o
  -7   8   3     1856.60     1772.23    107.83 o
  -6   8   3      694.75      671.29     52.75 o
  -5   8   3       58.21       25.19     17.56 o
  -4   8   3     4010.21     3799.23     83.97 o
  -3   8   3     4474.97     4486.16     87.66 o
  -2   8   3     3474.13     3643.24     74.16 o
  -1   8   3     1121.55     1089.37     41.17 o
   0   8   3      471.40      403.20     33.23 o
   1   8   3      155.71      246.36     54.02 o
   2   8   3     3547.05     3154.84    165.42 o
   3   8   3     7587.09     7393.70    261.07 o
   4   8   3     2957.89     3163.89    155.97 o
   5   8   3     3075.13     3380.77    141.36 o
   6   8   3     1083.82      920.04    105.98 o
   7   8   3      136.87       96.70     41.31 o
   8   8   3     7458.65     7230.16    302.52 o
   9   8   3      122.94      157.33     56.85 o
  10   8   3     1789.79     1606.34    154.65 o
  11   8   3       25.69      128.39     65.75 o
  12   8   3      637.74      663.43    108.14 o
  13   8   3      311.24      281.27     69.64 o
  14   8   3     3704.46     4020.90    268.58 o
  15   8   3       19.92      133.12     70.43 o
 -11   9   3      447.74      475.62     75.56 o
 -10   9   3        0.54        0.00     50.24 o
  -9   9   3       48.29       28.92     36.44 o
  -8   9   3     3333.06     3454.72    215.28 o
  -7   9   3     1025.42     1075.62     87.51 o
  -6   9   3     2434.29     2296.51     88.21 o
  -5   9   3      455.57      404.24     39.85 o
  -4   9   3       25.93       29.98     24.42 o
  -3   9   3     3989.50     4145.76     90.51 o
  -2   9   3       38.28       65.12     18.93 o
  -1   9   3        5.05       24.14     17.62 o
   0   9   3     1114.11     1184.81     57.23 o
   1   9   3      393.04      535.37    100.89 o
   2   9   3      181.75      103.42     40.30 o
   3   9   3     2650.14     2719.42    167.78 o
   4   9   3      321.77      377.01     70.54 o
   5   9   3      309.64      215.64     27.72 o
   6   9   3      364.30      499.02     41.74 o
   7   9   3     2100.35     2314.55    176.35 o
   8   9   3      726.77      714.79    103.86 o
   9   9   3     3494.85     3473.95    225.41 o
  10   9   3      289.75      195.60     66.01 o
  11   9   3      328.72      367.78     86.35 o
  12   9   3     1311.48     1309.47    152.03 o
  13   9   3     1443.60     1340.07    160.10 o
  14   9   3     1108.97     1051.53    150.33 o
  15   9   3      693.02      735.38    128.78 o
 -10  10   3        5.16       23.46     38.68 o
  -9  10   3      852.47      841.86     90.13 o
  -8  10   3      144.28      204.41     88.54 o
  -7  10   3     2858.10     2734.84    145.27 o
  -6  10   3       58.63       86.69     39.83 o
  -5  10   3     1752.82     1676.33    103.14 o
  -4  10   3     4843.74     4541.89    166.80 o
  -3  10   3     1047.61     1081.63     52.18 o
  -2  10   3      878.74      900.89     48.22 o
  -1  10   3      593.88      567.17     39.27 o
   0  10   3      343.53      359.63     42.42 o
   1  10   3     2364.56     2321.56     95.91 o
   2  10   3      702.22      605.23     85.04 o
   3  10   3      665.45      606.05     89.33 o
   4  10   3      282.67      294.99     66.27 o
   5  10   3     1007.73      793.30    103.51 o
   6  10   3      542.23      600.89     94.67 o
   7  10   3     2984.64     2951.62    205.56 o
   8  10   3     5342.47     4796.08    266.97 o
   9  10   3     2048.45     2156.71    187.60 o
  10  10   3       14.10        0.00     47.20 o
  11  10   3      401.97      440.15     96.76 o
  12  10   3      118.86      192.89     75.21 o
  13  10   3     2231.98     2284.70    213.85 o
  14  10   3      234.04      186.47     78.61 o
  -9  11   3      941.13     1205.83    112.02 o
  -8  11   3     1807.56     2029.74    135.71 o
  -7  11   3        3.80       43.30     36.85 o
  -6  11   3      361.35      390.23    120.13 o
  -5  11   3     1204.26     1085.14    105.30 o
  -4  11   3      224.11      192.37     36.09 o
  -3  11   3     8236.02     8421.16    149.59 o
  -2  11   3     3693.25     3872.13    102.29 o
  -1  11   3     3569.65     3659.24     98.54 o
   0  11   3     2458.79     2496.39     90.38 o
   1  11   3      472.34      552.48    110.57 o
   2  11   3      955.50      908.51    106.02 o
   3  11   3      779.11      862.91    107.61 o
   4  11   3     1407.33     1489.33    141.38 o
   5  11   3       26.76       20.18     41.53 o
   6  11   3      249.19      205.51     71.00 o
   7  11   3     2413.12     2106.51    182.26 o
   8  11   3      706.11      830.73    120.22 o
   9  11   3     2497.06     2707.28    216.51 o
  10  11   3      187.07      118.09     66.57 o
  11  11   3      153.84      288.84     87.38 o
  12  11   3     1970.69     2121.34    211.65 o
  13  11   3      552.40      363.39    104.63 o
  14  11   3      535.81      587.23    119.77 o
  -8  12   3      582.48      575.04     80.90 o
  -7  12   3      343.56      453.29     81.26 o
  -6  12   3      930.67      975.45     94.34 o
  -5  12   3      277.06      303.41     45.72 o
  -4  12   3     3976.42     4184.00    142.26 o
  -3  12   3       46.25        3.15     31.39 o
  -2  12   3     4037.77     4031.31    109.23 o
  -1  12   3        6.95       10.07     21.54 o
   0  12   3      466.03      530.83     75.35 o
   1  12   3     2267.14     2367.21    169.29 o
   2  12   3     3574.57     3547.39    213.45 o
   3  12   3      183.64      195.11     62.76 o
   4  12   3      776.12      790.67    111.82 o
   5  12   3      566.09      432.16     91.52 o
   6  12   3      290.42      277.32     73.71 o
   7  12   3      714.64      797.92    121.20 o
   8  12   3     1967.14     2024.56    190.72 o
   9  12   3      122.77       54.90     54.94 o
  10  12   3      208.80      179.04     79.58 o
  11  12   3      870.92      943.78    145.54 o
  12  12   3      221.21      237.99     88.74 o
  13  12   3     1562.60     1534.07    190.03 o
  -7  13   3      411.83      330.37     54.84 o
  -6  13   3      592.66      505.37     78.99 o
  -5  13   3      798.82      697.31     84.58 o
  -4  13   3     1104.68     1182.01     81.59 o
  -3  13   3     2206.77     2226.95    107.33 o
  -2  13   3     1174.93     1070.54     60.64 o
  -1  13   3       59.01       65.13     22.66 o
   0  13   3     2384.90     2292.58     95.26 o
   1  13   3       91.07       30.81     36.29 o
   2  13   3     1598.37     1715.88    157.15 o
   3  13   3      432.74      534.89     92.79 o
   4  13   3      110.20       42.23     45.90 o
   5  13   3      160.72      108.68     55.47 o
   6  13   3     1012.11      892.03    128.18 o
   7  13   3      286.88      124.88     63.22 o
   8  13   3     4215.21     4242.26    281.62 o
   9  13   3      402.37      507.06    114.93 o
  10  13   3      589.26      633.01    121.28 o
  11  13   3     1272.58     1715.77    199.61 o
  12  13   3      875.76      881.81    153.21 o
  -5  14   3      525.46      640.73     96.24 o
  -4  14   3      784.95      696.13    122.98 o
  -3  14   3      526.37      509.87     56.79 o
  -2  14   3      186.70      209.02     41.91 o
  -1  14   3      928.11      909.60     83.38 o
   0  14   3     1376.77     1286.90    100.31 o
   1  14   3     4695.57     5004.03    265.29 o
   2  14   3        3.00        0.00     50.21 o
   3  14   3     1144.79     1217.68    141.61 o
   4  14   3      807.33      622.15    107.99 o
   5  14   3       97.21      101.80     57.95 o
   6  14   3     1490.26     1437.99    165.86 o
   7  14   3     1255.78     1353.26    167.83 o
   8  14   3       18.96        0.00     78.18 o
   9  14   3      710.94      774.62    141.34 o
  10  14   3      109.52        0.61     61.75 o
  11  14   3     1527.39     1580.98    194.59 o
  -4  15   3      283.10      303.05     68.93 o
  -3  15   3      228.73      269.43     62.42 o
  -2  15   3       12.58       13.96     41.27 o
  -1  15   3      580.43      534.76    108.63 o
   0  15   3      539.14      568.95     71.70 o
   1  15   3      164.12      121.42     52.01 o
   2  15   3     1413.58     1330.04    150.15 o
   3  15   3       89.62       36.28     42.98 o
   4  15   3       20.09        0.00     47.78 o
   5  15   3     1478.45     1856.26    191.33 o
   6  15   3      572.28      316.67     95.30 o
   7  15   3      810.78      982.56    145.69 o
   8  15   3      224.20       78.35     54.43 o
   9  15   3       53.39        9.45     59.31 o
  -1  16   3      108.07       77.82     67.93 o
   0  16   3      732.68      636.86    121.39 o
   1  16   3     1035.59     1053.49     98.58 o
   2  16   3       69.86       85.87     60.18 o
   3  16   3      371.19      485.71    104.38 o
   4  16   3       95.44       52.31     46.26 o
   5  16   3       28.26        1.40     60.97 o
   6  16   3      208.48      212.32     83.44 o
   7  16   3      193.74      132.02     76.89 o
  -7 -15   4      705.04      658.66    135.20 o
  -6 -15   4       11.26        0.00     59.43 o
  -5 -15   4     2872.22     3243.36    265.32 o
  -4 -15   4        6.39        0.00     57.85 o
  -3 -15   4      605.07      613.04    119.94 o
  -2 -15   4     1313.48     1412.00    169.12 o
  -1 -15   4     2050.67     2326.01    203.78 o
   0 -15   4      438.60      503.52    126.31 o
   1 -15   4     1413.99     1447.65    187.62 o
  -9 -14   4        7.37        0.00     58.51 o
  -8 -14   4       97.22       46.63     65.15 o
  -7 -14   4       17.52        7.95     55.95 o
  -6 -14   4     2038.95     2054.66    211.79 o
  -5 -14   4      202.93      140.26     75.88 o
  -4 -14   4      599.59      567.09    111.10 o
  -3 -14   4      611.90      605.87    110.80 o
  -2 -14   4        1.29        2.07     46.92 o
  -1 -14   4     3376.90     3479.88    239.84 o
   0 -14   4      195.37      241.27     59.30 o
   1 -14   4      339.26      276.32     69.76 o
   2 -14   4      545.01      445.84     79.59 o
   3 -14   4     1103.41     1235.66    121.94 o
 -10 -13   4      191.49      262.12     94.01 o
  -9 -13   4      272.36      273.94     96.82 o
  -8 -13   4      141.17      220.49     92.12 o
  -7 -13   4       39.82       84.50     66.81 o
  -6 -13   4        4.18        7.01     47.01 o
  -5 -13   4     2366.63     2476.09    214.86 o
  -4 -13   4       13.76        0.00     43.83 o
  -3 -13   4       36.84        2.25     45.54 o
  -2 -13   4     1642.10     1617.94    165.11 o
  -1 -13   4      156.71      145.61     45.77 o
   0 -13   4     1697.62     1636.21    178.98 o
   1 -13   4      173.41      209.08     89.56 o
   2 -13   4     1288.78      988.54    103.09 o
   3 -13   4     2781.80     2898.02    205.95 o
   4 -13   4      530.32      628.68     91.30 o
   5 -13   4      182.19      258.69     69.37 o
 -12 -12   4     1570.98     1911.31    217.46 o
 -11 -12   4      116.28       64.99     74.55 o
 -10 -12   4      176.32      143.02     74.10 o
  -9 -12   4     1116.81     1134.50    160.75 o
  -8 -12   4      986.74      982.17    146.88 o
  -7 -12   4      868.09     1057.17    150.35 o
  -6 -12   4     1020.11      891.54    131.25 o
  -5 -12   4      133.43      187.61     74.94 o
  -4 -12   4      138.86      137.64     66.09 o
  -3 -12   4      303.47      270.68     72.35 o
  -2 -12   4       38.98        0.00     46.49 o
  -1 -12   4     4946.24     5229.72    200.35 o
   0 -12   4      194.87      280.17     55.85 o
   1 -12   4       77.10       82.73     88.69 o
   2 -12   4      494.14      476.72     53.58 o
   3 -12   4      101.44       98.75     46.44 o
   4 -12   4      975.08      863.22    140.42 o
   5 -12   4     1298.76     1168.71    148.55 o
   6 -12   4       16.31       80.50    102.64 o
   7 -12   4        5.16       44.61    129.40 o
 -13 -11   4      454.60      536.57    128.43 o
 -12 -11   4     2294.87     2531.71    237.53 o
 -11 -11   4      379.18      683.18    128.97 o
 -10 -11   4      927.50      877.60    139.44 o
  -9 -11   4      619.31      598.16    118.26 o
  -8 -11   4      118.40      176.09     79.59 o
  -7 -11   4        9.98       94.91     56.17 o
  -6 -11   4     1367.53     1542.67    164.92 o
  -5 -11   4     1758.12     1433.95    154.75 o
  -4 -11   4      420.33      228.57     68.76 o
  -3 -11   4      468.59      446.30     88.16 o
  -2 -11   4     6431.53     6852.25    306.77 o
  -1 -11   4      680.47      689.83     92.71 o
   0 -11   4     4682.51     4543.07    177.58 o
   1 -11   4       79.70      103.93     37.67 o
   2 -11   4       31.22       54.68     28.31 o
   3 -11   4      698.93      676.31     58.60 o
   4 -11   4     1184.88     1160.54    361.79 o
   5 -11   4      480.12      627.56    192.38 o
   6 -11   4      398.27      524.87     79.34 o
   7 -11   4       23.87       61.47     46.12 o
   8 -11   4      532.44      642.29     89.06 o
 -13 -10   4     1429.69     1805.15    200.26 o
 -12 -10   4      157.16       72.02     67.66 o
 -11 -10   4     1297.05     1613.56    184.66 o
 -10 -10   4     1491.09     1497.20    174.16 o
  -9 -10   4     1561.95     1262.30    155.44 o
  -8 -10   4     2618.55     2936.78    230.53 o
  -7 -10   4     2889.45     2992.82    224.93 o
  -6 -10   4        8.76       57.96     44.30 o
  -5 -10   4       83.69       47.93     37.45 o
  -4 -10   4        1.83       39.93     40.05 o
  -3 -10   4      190.95      191.26     57.18 o
  -2 -10   4     1396.01     1182.95     92.63 o
  -1 -10   4     5652.25     5204.14    309.58 o
   0 -10   4     1656.48     1690.09    106.28 o
   1 -10   4      133.04      162.79     42.17 o
   2 -10   4     2912.61     2696.91    106.73 o
   3 -10   4       24.14        0.00     22.92 o
   4 -10   4     1332.18     1461.49     77.70 o
   5 -10   4      383.75      411.07     63.46 o
   6 -10   4        2.19       17.02     39.79 o
   7 -10   4       86.64       71.00     59.65 o
   8 -10   4      480.04      542.38     79.76 o
   9 -10   4        2.86        0.00     57.52 o
 -14  -9   4      534.57      804.01    139.52 o
 -13  -9   4      153.74      235.37     93.30 o
 -12  -9   4     1340.13     1310.32    166.02 o
 -11  -9   4      291.46      274.12     79.84 o
 -10  -9   4       32.71        1.84     51.02 o
  -9  -9   4      298.65      273.76     81.22 o
  -8  -9   4     3370.09     3417.07    235.36 o
  -7  -9   4     6864.70     6445.07    312.86 o
  -6  -9   4      380.51      283.56     75.96 o
  -5  -9   4      175.78      171.56     60.71 o
  -4  -9   4      407.17      280.50     69.67 o
  -3  -9   4     1517.38     1389.27    132.85 o
  -2  -9   4     1900.25     1770.51    123.86 o
  -1  -9   4     1257.32     1277.42     89.83 o
   0  -9   4      357.36      306.42     69.52 o
   1  -9   4     2658.68     2757.10    124.55 o
   2  -9   4     3986.52     3633.33    138.91 o
   3  -9   4     8375.65     8080.27    171.31 o
   4  -9   4      700.89      646.26     51.28 o
   5  -9   4     1066.61      968.39     59.83 o
   6  -9   4     1018.44      994.59     91.20 o
   7  -9   4        2.81        0.00     37.94 o
   8  -9   4     1028.15     1009.63     99.69 o
   9  -9   4     1813.67     1734.61    134.89 o
  10  -9   4      169.13      126.24     48.40 o
 -14  -8   4     1272.91     1270.89    167.24 o
 -13  -8   4      785.95      805.11    127.72 o
 -12  -8   4      115.15      116.26     62.39 o
 -11  -8   4      572.93      650.15    110.31 o
 -10  -8   4        0.52       40.74     51.34 o
  -9  -8   4      934.36      916.74    125.91 o
  -8  -8   4     1084.64     1143.98    135.15 o
  -7  -8   4      289.37      164.23     55.60 o
  -6  -8   4      204.39      209.76     63.51 o
  -5  -8   4      435.99      427.63     77.10 o
  -4  -8   4     1061.76     1037.49    116.65 o
  -3  -8   4     1496.09     1407.74    130.04 o
  -2  -8   4     4647.63     4533.19    155.67 o
  -1  -8   4     1991.87     1930.32    102.57 o
   0  -8   4       36.66       78.20     32.58 o
   1  -8   4     1814.32     1850.30     96.84 o
   2  -8   4     2358.10     2407.92    107.36 o
   3  -8   4    11760.25    11625.30    194.93 o
   4  -8   4     2502.76     2440.24     89.65 o
   5  -8   4     2127.54     2127.36    133.34 o
   6  -8   4      381.75      317.82     53.79 o
   7  -8   4     4460.82     4524.54    187.47 o
   8  -8   4       30.09        0.00     38.20 o
   9  -8   4      611.27      415.99    111.48 o
  10  -8   4     2265.24     2073.58    144.71 o
  11  -8   4       42.92       42.61     44.89 o
 -15  -7   4      956.78     1077.74    152.14 o
 -14  -7   4      762.78      893.47    136.13 o
 -13  -7   4      347.53      419.40    103.02 o
 -12  -7   4      337.68      264.99     78.22 o
 -11  -7   4       36.32        0.00     54.47 o
 -10  -7   4      162.74      227.84     36.89 o
  -9  -7   4     1174.94     1335.03    147.17 o
  -8  -7   4     2025.31     2130.73    172.99 o
  -7  -7   4       91.34      225.34     68.10 o
  -6  -7   4     1754.68     1669.88    145.13 o
  -5  -7   4       54.25       86.21     43.02 o
  -4  -7   4     2567.82     2315.84    161.86 o
  -3  -7   4     6553.81     6722.91    260.71 o
  -2  -7   4     1907.68     2156.25    103.52 o
  -1  -7   4      765.74      687.21    129.21 o
   0  -7   4       36.81       53.02     29.97 o
   1  -7   4      384.44      422.48     47.71 o
   2  -7   4     4014.56     3965.18    131.46 o
   3  -7   4     2625.12     2565.82     72.90 o
   4  -7   4     2368.35     2373.14     69.13 o
   5  -7   4      373.61      410.07     33.22 o
   6  -7   4     1717.57     1754.19     69.43 o
   7  -7   4     2907.99     2738.06    140.92 o
   8  -7   4     2827.05     2791.01    188.31 o
   9  -7   4       10.37       35.29     50.14 o
  10  -7   4      957.86      961.28     99.33 o
  11  -7   4       14.76       41.07     40.57 o
  12  -7   4       13.71        0.00     44.32 o
 -15  -6   4      343.94      373.80     94.15 o
 -14  -6   4     4711.73     5235.46    299.88 o
 -13  -6   4      251.50      339.38     84.00 o
 -12  -6   4      391.82      409.65     55.35 o
 -11  -6   4      404.16      422.41     51.53 o
 -10  -6   4      234.84      292.64     53.95 o
  -9  -6   4     2737.70     2702.29    107.48 o
  -8  -6   4     1958.88     1904.66     84.21 o
  -7  -6   4      770.61      777.52    102.99 o
  -6  -6   4     1197.40     1500.67    133.39 o
  -5  -6   4       17.54        6.46     29.15 o
  -4  -6   4     1624.49     1523.72    125.79 o
  -3  -6   4     7933.81     7933.62    126.60 o
  -2  -6   4     4804.33     4215.87    134.37 o
  -1  -6   4      121.65      135.67     35.45 o
   0  -6   4     2701.67     2973.66    110.12 o
   1  -6   4     4048.19     4067.59    126.31 o
   2  -6   4     1257.66     1425.58     59.32 o
   3  -6   4     6611.81     6726.45    110.53 o
   4  -6   4     3278.68     3365.76     77.57 o
   5  -6   4      261.43      274.24     22.90 o
   6  -6   4     1793.99     1859.75     53.11 o
   7  -6   4     1291.62     1338.31     70.23 o
   8  -6   4     2773.53     2577.60    181.53 o
   9  -6   4      594.37      551.45     71.50 o
  10  -6   4      105.61      121.20     47.97 o
  11  -6   4      237.49      202.96     53.33 o
  12  -6   4      576.45      659.85     89.80 o
 -15  -5   4     2248.74     2760.24    246.01 o
 -14  -5   4       79.65      143.36     51.15 o
 -13  -5   4     2790.39     2907.69    119.70 o
 -12  -5   4       36.25       67.52     26.49 o
 -11  -5   4      152.46      120.16     98.33 o
 -10  -5   4     7754.79     7852.24    199.04 o
  -9  -5   4     1111.61     1174.25    124.57 o
  -8  -5   4     1292.11     1193.00     71.05 o
  -7  -5   4     1625.97     1495.74     72.49 o
  -6  -5   4       33.46       43.28     39.17 o
  -5  -5   4     1763.69     1895.29    137.98 o
  -4  -5   4    12205.05    12355.37    214.35 o
  -3  -5   4    13081.44    13198.89    231.23 o
  -2  -5   4     2574.76     2406.61     96.25 o
  -1  -5   4     1068.24      960.42     62.19 o
   0  -5   4     7231.32     7671.63    130.66 o
   1  -5   4     5165.30     5206.46    189.47 o
   2  -5   4    12221.40    12021.32    197.60 o
   3  -5   4     4949.32     5403.19    110.85 o
   4  -5   4     2910.40     2988.56     83.11 o
   5  -5   4       21.91       41.23     14.64 o
   6  -5   4     2220.30     2323.25    129.63 o
   7  -5   4     2941.22     2608.00    124.70 o
   8  -5   4     3839.14     3941.34    301.62 o
   9  -5   4       16.57       25.96     27.79 o
  10  -5   4     1749.10     1787.91    123.04 o
  11  -5   4      371.87      444.48     69.64 o
  12  -5   4     1243.39     1153.94    160.41 o
  13  -5   4     1049.20      939.93    145.58 o
 -15  -4   4       84.17       75.16     67.14 o
 -14  -4   4     1988.42     1931.84    201.68 o
 -13  -4   4      172.74      145.98     45.45 o
 -12  -4   4       55.77       23.60     32.01 o
 -11  -4   4     5061.43     5232.41    248.61 o
 -10  -4   4        5.64       95.91     36.93 o
  -9  -4   4     7791.28     7409.38    156.76 o
  -8  -4   4      318.68      282.28     31.03 o
  -7  -4   4     1346.87     1348.81     71.88 o
  -6  -4   4     3152.74     3107.13    257.52 o
  -5  -4   4     5680.81     5725.10    147.16 o
  -4  -4   4      618.47      792.62     43.29 o
  -3  -4   4     3527.45     3203.24     65.48 o
  -2  -4   4     3778.91     4199.32     93.30 o
  -1  -4   4     2715.65     2787.43     64.64 o
   0  -4   4      160.24       91.94     15.90 o
   1  -4   4     9624.14     9279.09    115.09 o
   2  -4   4     3563.12     3716.45     81.57 o
   3  -4   4    11210.95    12105.59    128.74 o
   4  -4   4      148.16      147.15     16.35 o
   5  -4   4      291.70      317.79     27.28 o
   6  -4   4     5187.72     5254.02    124.58 o
   7  -4   4     2312.11     2258.63     71.25 o
   8  -4   4     1541.15     1653.73    104.05 o
   9  -4   4     1480.08     1527.35    106.17 o
  10  -4   4        2.76       35.19     36.65 o
  11  -4   4       21.97        0.00     53.32 o
  12  -4   4     1683.24     1600.28    180.54 o
  13  -4   4      213.38      118.65     81.47 o
 -15  -3   4      748.34     1021.75    157.41 o
 -14  -3   4      174.85       96.50     51.18 o
 -13  -3   4     2272.04     2030.91    168.44 o
 -12  -3   4      240.93      340.03     59.34 o
 -11  -3   4      164.95      158.94     41.40 o
 -10  -3   4     7293.90     7466.47    210.11 o
  -9  -3   4      657.56      688.97     85.47 o
  -8  -3   4     3305.75     3245.03     99.55 o
  -7  -3   4      762.16      704.94     44.44 o
  -6  -3   4      565.21      625.35     39.40 o
  -5  -3   4     2422.41     2125.77     66.70 o
  -4  -3   4     3705.12     3586.83     75.73 o
  -3  -3   4        7.76       30.57      9.35 o
  -2  -3   4     2580.08     2537.92     68.22 o
  -1  -3   4        9.68       38.63     12.87 o
   0  -3   4     5063.42     5147.27     79.93 o
   1  -3   4    31959.75    34330.38    206.89 o
   2  -3   4     6427.00     6842.24     83.54 o
   3  -3   4     3266.32     3242.18     61.63 o
   4  -3   4       94.76       92.22     13.69 o
   5  -3   4     2875.58     2860.93     57.60 o
   6  -3   4      819.79      769.97     25.87 o
   7  -3   4     8540.99     8577.97    139.78 o
   8  -3   4      675.54      678.70     41.88 o
   9  -3   4     1840.00     1837.79    110.51 o
  10  -3   4      506.65      563.55     98.02 o
  11  -3   4      759.34      640.51    112.98 o
  12  -3   4      350.31      495.09    104.97 o
  13  -3   4      723.98      896.80    149.14 o
  14  -3   4       67.15      133.31     79.09 o
 -15  -2   4      848.75      878.84    143.45 o
 -14  -2   4     1996.42     2133.36    206.71 o
 -13  -2   4      623.72      593.37     71.82 o
 -12  -2   4       18.84        0.00     26.35 o
 -11  -2   4     3998.74     3786.33    222.49 o
 -10  -2   4        3.54       86.26     32.41 o
  -9  -2   4     5694.28     5810.07    173.60 o
  -8  -2   4       15.95       23.67     22.07 o
  -7  -2   4      193.22      137.11     19.84 o
  -6  -2   4    10104.11     9758.88    129.43 o
  -5  -2   4      692.60      698.76     30.57 o
  -4  -2   4     1000.40     1119.84     40.86 o
  -3  -2   4     5975.58     6182.29     84.51 o
  -2  -2   4       66.65       65.64     11.01 o
  -1  -2   4    12032.26    12238.18    112.75 o
   0  -2   4     3067.93     2888.75     55.06 o
   1  -2   4       19.36       70.59     15.82 o
   2  -2   4     8683.07     8840.47     88.09 o
   3  -2   4       39.87       96.54     11.55 o
   4  -2   4      244.62      268.32     17.35 o
   5  -2   4     8353.87     8179.73     79.62 o
   6  -2   4    12464.06    12520.96    124.00 o
   7  -2   4      173.22      185.96     16.61 o
   8  -2   4     2334.06     2127.45    117.42 o
   9  -2   4      483.13      497.31     59.43 o
  10  -2   4      260.44      188.03     61.64 o
  11  -2   4     4485.50     4185.58    261.87 o
  12  -2   4     2910.95     3042.34    235.57 o
  13  -2   4       62.84       33.60     63.98 o
  14  -2   4      110.63      113.10     68.61 o
 -15  -1   4       31.22      221.58     62.12 o
 -14  -1   4      846.65      838.80     95.80 o
 -13  -1   4      152.60       63.42     55.37 o
 -12  -1   4      814.35      845.50     81.35 o
 -11  -1   4      621.79      723.94     69.42 o
 -10  -1   4    10589.13    10539.57    235.71 o
  -9  -1   4      254.97      319.15     46.73 o
  -8  -1   4     3257.11     3068.95    118.43 o
  -7  -1   4      147.72      131.84     22.11 o
  -6  -1   4     1593.88     1742.18     49.22 o
  -5  -1   4     7730.10     7878.81    110.34 o
  -4  -1   4     1094.37     1130.85     39.17 o
  -3  -1   4       20.30       76.47     10.74 o
  -2  -1   4       27.06       71.46     17.11 o
  -1  -1   4      437.03      461.39     16.50 o
   0  -1   4    18796.37    20223.47    130.50 o
   1  -1   4    26269.70    28131.13    161.66 o
   2  -1   4     2038.69     2395.12     42.93 o
   3  -1   4      134.76      127.39     11.26 o
   4  -1   4     3617.56     3405.87     47.46 o
   5  -1   4     1320.51     1279.20     36.67 o
   6  -1   4    21492.25    22310.92    169.66 o
   7  -1   4      519.98      431.24     33.09 o
   8  -1   4      476.39      478.80     28.98 o
   9  -1   4       17.30       15.35     10.62 o
  10  -1   4     1157.30     1031.27    124.79 o
  11  -1   4       59.63       19.62     53.37 o
  12  -1   4     2500.33     2492.37    211.79 o
  13  -1   4      378.73      496.58    108.70 o
  14  -1   4       30.79       49.06     52.38 o
  15  -1   4       79.76      200.43     84.98 o
 -15   0   4     1563.40     1621.29    135.43 o
 -14   0   4      964.33      884.46    115.89 o
 -13   0   4        1.90        1.91     34.32 o
 -12   0   4     1465.22     1655.38    116.04 o
 -11   0   4      385.89      542.35     69.68 o
 -10   0   4     1779.70     1744.12    121.25 o
  -9   0   4     5243.54     5094.12    197.43 o
  -8   0   4      111.99      169.99     23.87 o
  -7   0   4      146.19      266.12     25.84 o
  -6   0   4     8572.69     8250.05    156.42 o
  -5   0   4      351.17      448.05     31.90 o
  -4   0   4     5784.68     5551.08    100.77 o
  -3   0   4      645.83      913.84     40.65 o
  -2   0   4       29.34       82.54     15.24 o
  -1   0   4    10380.10    10384.08     87.78 o
   0   0   4     2563.70     2423.61     39.33 o
   1   0   4      242.08      254.99     10.12 o
   2   0   4    17460.22    18586.10    108.97 o
   3   0   4     2231.31     2200.60     40.15 o
   4   0   4     1927.95     2134.20     50.66 o
   5   0   4    10017.41     9430.87    108.79 o
   6   0   4     1813.37     1594.66     47.19 o
   7   0   4      877.83      823.48     40.58 o
   8   0   4      147.32      150.43     20.58 o
   9   0   4       11.69        2.14     14.88 o
  10   0   4      556.96      514.49     38.47 o
  11   0   4     2097.57     1941.12    176.37 o
  12   0   4      825.54      778.37    127.80 o
  13   0   4      119.97       81.30     60.64 o
  14   0   4       22.49       19.38     68.99 o
  15   0   4      125.18      110.69     64.89 o
 -15   1   4       23.10       46.21     46.15 o
 -14   1   4       10.82      106.23     66.06 o
 -13   1   4      851.15      852.58    124.41 o
 -12   1   4      789.88      810.08    117.66 o
 -11   1   4     3108.21     3098.27    121.69 o
 -10   1   4      465.43      458.77     47.30 o
  -9   1   4     1540.15     1607.09     54.03 o
  -8   1   4      661.61      661.43     34.33 o
  -7   1   4     2332.27     2378.56     68.49 o
  -6   1   4     5008.25     5125.33    119.93 o
  -5   1   4    13684.19    13336.62    159.74 o
  -4   1   4       23.07      156.72     17.69 o
  -3   1   4     1016.24     1341.23     41.95 o
  -2   1   4     8447.43     8084.05     82.74 o
  -1   1   4     6215.03     6639.06     92.94 o
   0   1   4    11551.16    11769.11    173.04 o
   1   1   4    13971.48    14048.08    102.11 o
   2   1   4      960.00     1274.99     35.61 o
   3   1   4     1682.70     2019.11     39.12 o
   4   1   4    13178.63    13350.11    109.96 o
   5   1   4     1586.56     1633.00     42.37 o
   6   1   4    20700.19    20737.57    230.50 o
   7   1   4      427.63      396.68     24.87 o
   8   1   4     1942.39     1944.76     53.61 o
   9   1   4     2298.46     2259.32     97.94 o
  10   1   4       80.13      109.23     19.71 o
  11   1   4      264.51      396.26     77.32 o
  12   1   4      891.35      780.63     87.09 o
  13   1   4      595.76      581.43     81.51 o
  14   1   4        4.04       26.86    114.82 o
  15   1   4      402.57      437.72     80.80 o
 -14   2   4       35.46        0.00     48.27 o
 -13   2   4      442.77      399.73     90.99 o
 -12   2   4     1394.87     1396.85    145.30 o
 -11   2   4     2018.24     1956.92    168.95 o
 -10   2   4      619.58      661.30     53.00 o
  -9   2   4     1569.90     1475.55     48.95 o
  -8   2   4      595.03      567.88     30.73 o
  -7   2   4     6036.16     6182.04     99.56 o
  -6   2   4     1099.62      984.36     44.77 o
  -5   2   4     4689.73     4934.31     92.46 o
  -4   2   4     4602.78     4771.24     69.75 o
  -3   2   4      859.08     1066.24     31.07 o
  -2   2   4      813.07     1064.12     26.40 o
  -1   2   4    16982.14    16483.39     97.22 o
   0   2   4     6120.67     5724.60    110.77 o
   1   2   4     6886.24     7388.99    107.54 o
   2   2   4     8320.89     8699.82    106.63 o
   3   2   4     4456.15     4745.35     74.81 o
   4   2   4      835.98      740.47     32.12 o
   5   2   4    15752.61    15059.36    252.41 o
   6   2   4      334.20      298.64     23.84 o
   7   2   4     9043.86     9453.22    321.82 o
   8   2   4      642.70      741.60     59.00 o
   9   2   4     1013.82     1012.43     70.88 o
  10   2   4    10017.69     9781.83    172.16 o
  11   2   4       19.42        0.00     16.13 o
  12   2   4        6.43        0.00     24.27 o
  13   2   4        6.65        0.00     47.39 o
  14   2   4        8.69        0.00     42.32 o
  15   2   4      537.44      428.38     82.22 o
 -14   3   4      191.28      218.18     69.53 o
 -13   3   4      518.83      344.00     89.91 o
 -12   3   4     1784.16     1734.95    164.30 o
 -11   3   4      352.31      388.08     86.04 o
 -10   3   4       67.81      160.48     52.43 o
  -9   3   4      248.95      330.74     28.17 o
  -8   3   4     1872.82     1791.59     51.19 o
  -7   3   4      907.13      949.25     45.12 o
  -6   3   4     4429.57     4177.16     89.42 o
  -5   3   4     7049.99     6869.22    109.17 o
  -4   3   4      103.84      199.64     16.37 o
  -3   3   4     5336.68     5658.58     66.35 o
  -2   3   4     3282.89     3316.68     40.56 o
  -1   3   4     4169.47     4400.79     51.32 o
   0   3   4     8185.41     8024.77     66.12 o
   1   3   4     5084.08     5154.55    191.83 o
   2   3   4      465.59      593.76     35.69 o
   3   3   4     5696.61     5694.03    203.64 o
   4   3   4     7947.25     8024.06    125.04 o
   5   3   4     2943.73     2856.88     68.81 o
   6   3   4    10988.01    10667.41    197.54 o
   7   3   4      460.62      440.04     45.03 o
   8   3   4      725.75      828.76     64.78 o
   9   3   4    10975.91    10655.77    282.59 o
  10   3   4       45.93       44.58     25.09 o
  11   3   4     3353.30     3234.80    139.37 o
  12   3   4      768.68      723.46     78.39 o
  13   3   4      288.10      216.99     38.70 o
  14   3   4      861.15      937.40    101.81 o
  15   3   4     1125.04     1236.35    195.71 o
 -14   4   4      467.58      417.95     96.95 o
 -13   4   4      863.48      738.77    122.81 o
 -12   4   4     3904.16     3799.82    241.74 o
 -11   4   4     1696.69     1672.61    155.86 o
 -10   4   4      356.71      304.62     70.70 o
  -9   4   4     3190.09     3308.52    106.31 o
  -8   4   4     4324.75     4223.63     86.40 o
  -7   4   4      869.23      865.64     54.91 o
  -6   4   4      704.02      722.33     42.02 o
  -5   4   4      138.78      160.09     17.60 o
  -4   4   4     3386.81     3442.27     66.39 o
  -3   4   4     2543.16     2846.01     44.67 o
  -2   4   4     1512.78     1242.64     27.68 o
  -1   4   4     1115.89      852.96     23.46 o
   0   4   4     1455.30     1784.00     37.99 o
   1   4   4      273.33      282.02     21.63 o
   2   4   4     2876.15     3289.07     99.53 o
   3   4   4      119.77       97.90     23.34 o
   4   4   4     5822.28     5133.86    105.85 o
   5   4   4     3718.72     3489.80    135.15 o
   6   4   4     1471.99     1699.99    118.77 o
   7   4   4      510.23      526.22     51.96 o
   8   4   4     4288.37     4301.42    144.56 o
   9   4   4     1879.39     1811.04    187.25 o
  10   4   4     7737.92     7977.12    214.53 o
  11   4   4      414.23      417.12     55.51 o
  12   4   4      666.95      754.96     75.28 o
  13   4   4      702.23      955.62    150.43 o
  14   4   4      195.07      220.05     52.41 o
  15   4   4      369.12      399.16     79.00 o
 -13   5   4      430.00      497.76    103.62 o
 -12   5   4     3267.74     3801.61    246.40 o
 -11   5   4     4960.00     4886.96    262.53 o
 -10   5   4     1295.69     1455.73    139.81 o
  -9   5   4      141.19      235.85     61.29 o
  -8   5   4     3171.71     2998.90    102.18 o
  -7   5   4     3282.90     3430.36     85.55 o
  -6   5   4     4867.02     5022.78     85.87 o
  -5   5   4      168.89      189.01     22.51 o
  -4   5   4      392.40      513.26     25.57 o
  -3   5   4     1892.17     1872.64     41.77 o
  -2   5   4        3.63       33.33      9.03 o
  -1   5   4      406.73      620.51     22.96 o
   0   5   4     4412.19     4025.30     72.98 o
   1   5   4       81.88       88.03     18.72 o
   2   5   4      310.79      468.61     32.74 o
   3   5   4    14209.46    14381.94    318.82 o
   4   5   4      347.62      438.85     64.22 o
   5   5   4     8966.82     8479.30    264.64 o
   6   5   4      578.35      582.53     73.37 o
   7   5   4      436.26      471.34     72.38 o
   8   5   4     3053.51     2669.51    165.43 o
   9   5   4     1012.04     1082.94    111.17 o
  10   5   4      344.51      432.45     56.30 o
  11   5   4     1991.45     1960.69    217.58 o
  12   5   4      234.91      186.59     45.60 o
  13   5   4      113.29      169.71     54.88 o
  14   5   4     3182.61     3695.24    175.10 o
  15   5   4      121.76      142.84     75.72 o
 -13   6   4     1058.64      957.24    137.30 o
 -12   6   4      185.42      157.80     54.13 o
 -11   6   4     2438.30     2240.54    182.94 o
 -10   6   4      136.24      184.68     58.14 o
  -9   6   4     2741.07     2737.66    184.16 o
  -8   6   4     2155.16     2193.08     79.48 o
  -7   6   4     5031.26     4933.85    117.37 o
  -6   6   4     1985.23     1966.48     55.84 o
  -5   6   4      196.76      216.19     21.09 o
  -4   6   4      801.38      920.20     34.85 o
  -3   6   4     1322.42     1339.17     37.94 o
  -2   6   4     3218.55     3288.23     69.22 o
  -1   6   4    19474.13    19500.06    133.07 o
   0   6   4     2008.43     1901.36     52.30 o
   1   6   4      848.89      735.69     34.05 o
   2   6   4      197.32      282.69     27.95 o
   3   6   4     4546.49     5044.25    121.25 o
   4   6   4     5782.22     5035.14    208.39 o
   5   6   4     3776.34     4189.70    195.48 o
   6   6   4     1553.08     1830.10    136.33 o
   7   6   4      501.31      503.16     77.08 o
   8   6   4     1203.34     1117.98    114.45 o
   9   6   4      733.30      652.92     91.17 o
  10   6   4     5841.10     5763.68    266.61 o
  11   6   4        5.83        0.00     38.51 o
  12   6   4      199.37      194.97     60.64 o
  13   6   4      528.37      588.84     99.54 o
  14   6   4      591.91      478.68     87.61 o
  15   6   4     1266.98     1345.73    152.08 o
 -12   7   4     1073.19      893.04    129.83 o
 -11   7   4        8.72       26.39     45.53 o
 -10   7   4      725.16      700.39    104.21 o
  -9   7   4     1662.28     1520.62    202.00 o
  -8   7   4     1134.60     1205.21     89.81 o
  -7   7   4     7315.13     7309.00    147.42 o
  -6   7   4      458.89      443.24     37.36 o
  -5   7   4     1708.66     1814.29     56.58 o
  -4   7   4     1347.05     1220.80     42.96 o
  -3   7   4     2185.84     2425.57     58.18 o
  -2   7   4      189.44      227.61     18.63 o
  -1   7   4    11505.89    11687.86    111.74 o
   0   7   4     2563.00     2445.41     73.50 o
   1   7   4      487.37      593.15     45.87 o
   2   7   4       22.69       41.57     17.64 o
   3   7   4     6972.08     6611.40    119.20 o
   4   7   4      809.48      725.85     84.86 o
   5   7   4     2362.40     2054.57    145.37 o
   6   7   4      732.67      867.64     99.92 o
   7   7   4       70.32       23.14     32.84 o
   8   7   4     7166.56     7567.36    298.11 o
   9   7   4      263.69      285.35     73.60 o
  10   7   4     1744.01     1883.36    160.84 o
  11   7   4     1587.64     1647.37    155.90 o
  12   7   4       44.38        0.00     45.89 o
  13   7   4      100.64      113.37     52.23 o
  14   7   4      477.22      447.53     92.53 o
  15   7   4       47.59       45.70     58.35 o
 -11   8   4      180.41       77.71     49.22 o
 -10   8   4        5.34        0.00     35.49 o
  -9   8   4        5.74        0.00     37.31 o
  -8   8   4     3823.06     3811.80    161.13 o
  -7   8   4     1438.49     1490.98     70.33 o
  -6   8   4     1771.53     1750.99     75.74 o
  -5   8   4     1269.83     1407.21     66.53 o
  -4   8   4      797.14      916.47     39.58 o
  -3   8   4     8072.32     8003.50    114.44 o
  -2   8   4     7293.13     7239.21    126.86 o
  -1   8   4     1427.71     1586.22     56.08 o
   0   8   4        2.99       40.53     51.14 o
   1   8   4       10.12       15.80     34.05 o
   2   8   4     2981.53     2968.36    164.80 o
   3   8   4     5877.25     5855.06    157.57 o
   4   8   4     8672.89     8296.67    168.48 o
   5   8   4      920.88      696.24     90.17 o
   6   8   4        0.57        0.00     34.47 o
   7   8   4     4300.46     4272.87    229.75 o
   8   8   4     1025.05      799.77    108.38 o
   9   8   4     1995.88     1820.64    161.53 o
  10   8   4      570.99      625.74     96.69 o
  11   8   4     1129.27     1190.94    140.23 o
  12   8   4      617.24      625.54    105.65 o
  13   8   4     1028.25      964.88    131.42 o
  14   8   4        3.36        0.00     53.34 o
  15   8   4     2253.72     2556.50    220.40 o
 -11   9   4        1.06        0.00     52.58 o
 -10   9   4      124.38       97.54     63.54 o
  -9   9   4       91.75       80.51     80.32 o
  -8   9   4       23.07        2.94     31.66 o
  -7   9   4     2721.94     2702.90    138.05 o
  -6   9   4      472.73      438.33     42.87 o
  -5   9   4      286.55      312.34     35.23 o
  -4   9   4     2701.27     2712.92     84.00 o
  -3   9   4      518.69      504.11     32.45 o
  -2   9   4     4051.56     4347.17     98.02 o
  -1   9   4       10.95       16.43     17.52 o
   0   9   4        5.23       53.21     36.60 o
   1   9   4       24.79       12.79     30.71 o
   2   9   4     5857.17     5615.71    235.37 o
   3   9   4     2543.51     2347.87    159.65 o
   4   9   4     6592.30     7132.22    161.54 o
   5   9   4      846.96      833.52     56.97 o
   6   9   4     1725.51     1821.99     83.45 o
   7   9   4     1532.02     1608.49    146.85 o
   8   9   4     7603.13     7898.27    330.30 o
   9   9   4     1979.84     2022.32    174.71 o
  10   9   4      334.41      449.70     95.80 o
  11   9   4      911.26      898.16    124.74 o
  12   9   4      304.42      420.11     96.97 o
  13   9   4     2194.52     2440.87    212.23 o
  14   9   4      857.66     1149.71    154.18 o
  15   9   4       48.49      124.77     71.42 o
 -10  10   4      230.27      125.27     57.68 o
  -9  10   4      698.71      816.23     88.39 o
  -8  10   4     1287.80     1460.70    108.70 o
  -7  10   4      346.92      336.13     56.38 o
  -6  10   4      534.86      556.63     66.33 o
  -5  10   4      100.77       61.62     30.82 o
  -4  10   4      208.98      130.57     25.78 o
  -3  10   4     2870.44     3016.77    106.94 o
  -2  10   4       77.13      126.58     24.67 o
  -1  10   4       36.19       55.69     19.70 o
   0  10   4        0.93       34.49     20.62 o
   1  10   4       94.20       38.67     35.61 o
   2  10   4      391.13      395.15     71.02 o
   3  10   4     4397.79     4561.98    228.86 o
   4  10   4     1231.50     1363.34    131.88 o
   5  10   4      409.23      407.18     94.89 o
   6  10   4       46.72        7.94     41.54 o
   7  10   4     3790.24     3522.36    226.43 o
   8  10   4     4582.30     4212.51    253.19 o
   9  10   4      969.66      826.18    118.85 o
  10  10   4      502.64      503.36     98.76 o
  11  10   4      277.84      322.59     83.79 o
  12  10   4     2281.12     2607.90    223.61 o
  13  10   4      146.43       98.74     63.54 o
  14  10   4      909.31     1076.06    155.15 o
  -9  11   4      480.06      642.62     83.94 o
  -8  11   4     1836.80     2019.12    133.07 o
  -7  11   4      653.16      660.27     68.64 o
  -6  11   4       58.09       68.82     31.06 o
  -5  11   4        8.54        0.51     23.02 o
  -4  11   4     3847.57     3876.42    110.30 o
  -3  11   4     2251.32     2285.09     98.19 o
  -2  11   4     1603.84     1508.84     80.94 o
  -1  11   4        6.85        0.00     18.58 o
   0  11   4      291.54      310.40     42.02 o
   1  11   4     4898.76     4925.92    233.55 o
   2  11   4     1800.24     1790.54    147.08 o
   3  11   4        1.46        0.00     45.28 o
   4  11   4      160.34       92.18     42.63 o
   5  11   4      620.38      538.45     90.98 o
   6  11   4      294.42      409.86     84.96 o
   7  11   4     1854.61     1650.98    161.58 o
   8  11   4     2807.32     2557.84    207.23 o
   9  11   4      544.47      648.09    115.63 o
  10  11   4      338.83      432.60    100.01 o
  11  11   4     1230.21     1165.38    157.85 o
  12  11   4     1405.65     1502.40    177.47 o
  13  11   4     1283.46     1261.80    167.08 o
  14  11   4      481.16      518.86    113.81 o
  -8  12   4       37.59        0.00     48.41 o
  -7  12   4     1589.58     1566.20     98.80 o
  -6  12   4      430.07      353.36     50.78 o
  -5  12   4      744.95      636.74     61.74 o
  -4  12   4      394.81      418.60     41.57 o
  -3  12   4     3752.82     4037.27    135.34 o
  -2  12   4        5.76        6.99     20.38 o
  -1  12   4       63.15       61.96     22.35 o
   0  12   4       37.40       65.42     29.73 o
   1  12   4      526.96      429.03     77.48 o
   2  12   4     2506.54     2695.40    186.60 o
   3  12   4     2603.07     2421.93    184.83 o
   4  12   4      103.71       73.80     55.37 o
   5  12   4      586.95      490.43     93.68 o
   6  12   4     2658.26     2496.41    201.36 o
   7  12   4      408.37      309.62     82.12 o
   8  12   4     1892.79     1949.35    186.82 o
   9  12   4      834.73     1050.06    144.03 o
  10  12   4      266.69      270.99     75.19 o
  11  12   4       62.85        0.00     58.17 o
  12  12   4      383.81      473.66    110.29 o
  13  12   4       10.61       36.73     57.80 o
  -7  13   4      350.38      132.54     48.17 o
  -6  13   4       74.96       21.09     33.15 o
  -5  13   4     2518.47     2814.70    125.40 o
  -4  13   4      696.80      848.64     74.05 o
  -3  13   4     1387.11     1160.34     96.39 o
  -2  13   4     1142.99     1180.72     64.29 o
  -1  13   4      872.72      902.07     63.25 o
   0  13   4      318.13      412.48     44.95 o
   1  13   4     3014.25     3092.63    203.94 o
   2  13   4      115.29      164.18     58.65 o
   3  13   4      388.01      364.47     84.19 o
   4  13   4      683.18      695.64    111.04 o
   5  13   4      111.11      110.83     60.49 o
   6  13   4      157.50       50.08     47.05 o
   7  13   4     3645.53     3854.10    264.66 o
   8  13   4      341.61      327.90     96.26 o
   9  13   4     3168.71     2927.04    241.51 o
  10  13   4      153.82      220.25     87.51 o
  11  13   4      199.87       70.73     65.80 o
  12  13   4      744.73     1028.35    158.61 o
  -5  14   4      164.75       31.58     41.63 o
  -4  14   4     2562.80     2864.80    128.78 o
  -3  14   4        6.43       17.62     30.24 o
  -2  14   4      134.66       76.70     32.64 o
  -1  14   4      858.47      950.00     67.81 o
   0  14   4      570.38      628.85     73.18 o
   1  14   4       99.92       93.21     44.57 o
   2  14   4     3168.62     2733.58    206.18 o
   3  14   4       42.64        3.90     46.34 o
   4  14   4       19.75        1.87     49.92 o
   5  14   4      743.24      879.33    131.86 o
   6  14   4      649.58      545.33    105.71 o
   7  14   4      221.06      134.21     74.55 o
   8  14   4      837.73      917.90    140.92 o
   9  14   4       59.90        0.00     62.42 o
  10  14   4      142.55      123.13     66.50 o
  -3  15   4      849.49      851.24     95.68 o
  -2  15   4      412.52      514.53    108.82 o
  -1  15   4        1.20       45.42     59.65 o
   0  15   4      261.28      130.29     38.82 o
   1  15   4      638.68      667.09     76.86 o
   2  15   4       38.10       65.88     51.87 o
   3  15   4      242.23      146.72     65.85 o
   4  15   4      785.08      730.15    120.64 o
   5  15   4        0.49        0.00     49.84 o
   6  15   4     2782.08     2482.10    222.23 o
   7  15   4      155.71      254.52     89.82 o
   8  15   4      365.07      517.19    116.87 o
   9  15   4       27.42       71.19     66.37 o
  -1  16   4      432.86      388.53     94.87 o
   0  16   4       72.15       57.42     61.42 o
   1  16   4      404.83      380.07     63.49 o
   2  16   4      451.16      510.45    104.09 o
   3  16   4       32.73        0.00     54.36 o
   4  16   4        1.36        9.70     48.87 o
   5  16   4      618.26      719.06    128.25 o
   6  16   4       63.91       82.74     62.26 o
   7  16   4     1779.89     1843.44    203.23 o
  -6 -15   5     2606.68     2908.05    259.26 o
  -5 -15   5      309.28      408.16    107.01 o
  -4 -15   5     1792.23     2276.92    223.33 o
  -3 -15   5      225.26      260.74     86.47 o
  -2 -15   5      806.29      754.78    128.11 o
  -1 -15   5     2296.10     2449.75    216.58 o
  -8 -14   5       32.02      110.99     76.71 o
  -7 -14   5      484.38      413.13    114.76 o
  -6 -14   5      100.76       68.45     64.99 o
  -5 -14   5     2466.63     1970.97    205.95 o
  -4 -14   5      636.62      649.97    122.03 o
  -3 -14   5      151.10      198.80     75.42 o
  -2 -14   5     4331.14     4150.55    277.14 o
  -1 -14   5        4.24        0.00     51.58 o
   0 -14   5     4208.52     4531.77    424.90 o
   1 -14   5      149.97      246.96     71.86 o
   2 -14   5       45.56       22.96     49.03 o
   3 -14   5       32.90        0.00     50.43 o
 -10 -13   5      357.97      251.68     91.31 o
  -9 -13   5        9.00       56.58     54.29 o
  -8 -13   5        9.12       30.94     63.02 o
  -7 -13   5      150.25      237.93     85.16 o
  -6 -13   5      762.33      671.67    125.24 o
  -5 -13   5        0.16       37.71     54.24 o
  -4 -13   5      463.13      507.60    111.92 o
  -3 -13   5      144.54      275.51     89.54 o
  -2 -13   5      159.06      241.57     81.26 o
  -1 -13   5     3756.38     3695.91    181.60 o
   0 -13   5      582.27      522.29     72.86 o
   1 -13   5      160.71      173.64    108.05 o
   2 -13   5      284.07      312.83     70.36 o
   3 -13   5      233.53      337.06    142.77 o
   4 -13   5      650.83      694.67     92.81 o
   5 -13   5      503.61      574.18    236.76 o
 -11 -12   5     1173.37     1264.20    178.41 o
 -10 -12   5       37.88      111.57     81.73 o
  -9 -12   5        1.49        0.00     51.03 o
  -8 -12   5     1242.05     1155.63    161.73 o
  -7 -12   5      147.63      244.38     83.57 o
  -6 -12   5      462.15      408.08     97.86 o
  -5 -12   5     1238.42     1271.58    155.74 o
  -4 -12   5       54.23       70.36     48.82 o
  -3 -12   5      107.25       56.81     47.76 o
  -2 -12   5     1039.32     1025.59    130.64 o
  -1 -12   5       97.65      188.99     54.20 o
   0 -12   5     1939.27     2129.35    148.56 o
   1 -12   5      800.55      695.85     79.38 o
   2 -12   5      454.38      415.54     62.18 o
   3 -12   5     3540.46     3609.19    182.37 o
   4 -12   5       15.49       45.99     47.71 o
   5 -12   5      125.42      129.37     45.97 o
   6 -12   5       70.74      128.93    181.95 o
 -12 -11   5     1380.29     1732.04    201.86 o
 -11 -11   5      556.99      532.87    124.20 o
 -10 -11   5      389.19      424.38    112.79 o
  -9 -11   5      268.59      243.41     89.60 o
  -8 -11   5       48.98       54.97     58.69 o
  -7 -11   5     1742.00     1659.09    175.17 o
  -6 -11   5      804.97      901.97    131.13 o
  -5 -11   5     1139.20     1142.45    144.91 o
  -4 -11   5        4.94       44.81     50.31 o
  -3 -11   5      665.82      570.81     96.49 o
  -2 -11   5     1575.26     1227.85    139.31 o
  -1 -11   5     2777.68     2824.64    147.37 o
   0 -11   5       26.49      107.37     41.49 o
   1 -11   5        7.81       46.66     33.59 o
   2 -11   5     1455.24     1578.67     88.81 o
   3 -11   5      861.13      787.66     77.52 o
   4 -11   5     2290.24     2189.39    139.01 o
   5 -11   5      345.81      387.74     71.27 o
   6 -11   5        8.69       72.57     69.25 o
   7 -11   5       72.85        7.30     38.49 o
   8 -11   5      331.59      329.18    100.81 o
 -13 -10   5       55.54      127.31     85.35 o
 -12 -10   5     1285.49     1469.77    185.17 o
 -11 -10   5      396.30      394.42    103.87 o
 -10 -10   5      289.63      267.75     84.53 o
  -9 -10   5      166.61      143.70     71.78 o
  -8 -10   5     2382.80     2301.91    205.89 o
  -7 -10   5      382.34      404.64     98.89 o
  -6 -10   5     3501.90     3449.78    237.33 o
  -5 -10   5      152.11      141.61     60.47 o
  -4 -10   5      531.21      423.89     86.06 o
  -3 -10   5     2806.73     2410.00    186.76 o
  -2 -10   5     1697.56     1627.40    107.49 o
  -1 -10   5     3261.63     3064.72    146.85 o
   0 -10   5     3101.47     3070.19    144.11 o
   1 -10   5     1660.83     1529.93    102.86 o
   2 -10   5      420.62      348.39     47.80 o
   3 -10   5     2726.53     2912.27    112.38 o
   4 -10   5       62.16       96.23     30.02 o
   5 -10   5     1329.21     1313.87    120.09 o
   6 -10   5        3.97        0.00     40.74 o
   7 -10   5       35.43       32.15     67.70 o
   8 -10   5       67.32       95.48     44.15 o
   9 -10   5     1326.17     1358.41    214.90 o
 -13  -9   5      329.62      341.20     91.25 o
 -12  -9   5       30.60       50.46     59.92 o
 -11  -9   5       88.36      121.47     74.29 o
 -10  -9   5      141.14      132.75     67.72 o
  -9  -9   5     1193.75     1276.30    154.25 o
  -8  -9   5     2599.80     2696.53    215.00 o
  -7  -9   5     2782.90     2998.61    218.72 o
  -6  -9   5      991.12      735.58    114.08 o
  -5  -9   5      118.61      188.80     68.31 o
  -4  -9   5     3335.29     3197.53    211.13 o
  -3  -9   5       38.50       38.37     44.99 o
  -2  -9   5     7843.02     7919.11    256.90 o
  -1  -9   5     2239.20     2259.63    121.17 o
   0  -9   5     1541.43     1487.44    130.82 o
   1  -9   5        7.07       49.10     26.81 o
   2  -9   5     4216.25     4110.25    153.28 o
   3  -9   5     1074.96     1131.34     69.45 o
   4  -9   5     5787.07     5956.23    152.23 o
   5  -9   5       11.81       17.13     19.24 o
   6  -9   5        6.51       66.94     41.06 o
   7  -9   5     1145.26     1184.85    105.61 o
   8  -9   5        0.57        0.00     39.54 o
   9  -9   5       16.47       57.72     43.04 o
  10  -9   5     1524.25     1563.26    132.57 o
 -14  -8   5       28.08       16.71     62.67 o
 -13  -8   5      112.97      167.22     73.20 o
 -12  -8   5      405.09      550.04    114.04 o
 -11  -8   5       64.05      102.77     61.01 o
 -10  -8   5       43.95       47.14     50.66 o
  -9  -8   5     1099.58     1210.59    146.14 o
  -8  -8   5     1012.07     1001.89    130.28 o
  -7  -8   5     3167.96     2820.24    206.84 o
  -6  -8   5        8.12        0.00     53.75 o
  -5  -8   5     2007.75     2112.30    168.34 o
  -4  -8   5     1571.53     1491.85     59.96 o
  -3  -8   5     6251.01     6129.13    272.01 o
  -2  -8   5      655.27      595.37     65.04 o
  -1  -8   5     3915.69     3858.57    256.94 o
   0  -8   5      395.32      500.30     62.03 o
   1  -8   5      133.63      119.07     36.23 o
   2  -8   5     5118.75     4687.84    195.81 o
   3  -8   5     1640.64     1640.71     78.36 o
   4  -8   5     1879.70     1854.57     82.34 o
   5  -8   5      697.55      677.67     51.38 o
   6  -8   5      821.14      829.73     98.05 o
   7  -8   5      644.66      577.09     72.24 o
   8  -8   5     2127.80     1976.75    131.44 o
   9  -8   5      846.23      993.93    143.33 o
  10  -8   5      301.64      292.19     64.05 o
  11  -8   5        2.20       11.51     57.72 o
 -14  -7   5     2470.85     2482.73    225.90 o
 -13  -7   5       41.92       39.82     62.95 o
 -12  -7   5      341.72      391.32     92.14 o
 -11  -7   5       34.57       11.31     46.07 o
 -10  -7   5       35.17       88.35     53.21 o
  -9  -7   5       94.82       43.81     49.14 o
  -8  -7   5     1105.75     1201.78    134.85 o
  -7  -7   5     2387.59     2288.41    179.12 o
  -6  -7   5      914.35      921.49    117.11 o
  -5  -7   5       15.05       31.08     34.51 o
  -4  -7   5     1275.15     1263.51     69.02 o
  -3  -7   5     1245.37     1053.83    112.06 o
  -2  -7   5     5825.90     5928.99    172.96 o
  -1  -7   5      262.32      328.73     69.86 o
   0  -7   5      243.05      339.91     79.41 o
   1  -7   5     4948.12     4802.65    151.85 o
   2  -7   5       45.68      121.20     64.73 o
   3  -7   5     3544.94     3490.11    106.75 o
   4  -7   5      347.48      359.03     36.76 o
   5  -7   5      175.27      148.02     21.07 o
   6  -7   5     1420.62     1400.06     67.79 o
   7  -7   5     2136.28     1983.40    123.00 o
   8  -7   5     1036.87      912.81     90.49 o
   9  -7   5     2107.31     2238.43    148.04 o
  10  -7   5       10.02       10.97     37.26 o
  11  -7   5       73.12        6.30     37.63 o
  12  -7   5      197.29      183.62     80.85 o
 -14  -6   5      286.86      314.57     88.69 o
 -13  -6   5     3598.47     3867.15    261.95 o
 -12  -6   5       71.51       50.49     53.87 o
 -11  -6   5      359.34      285.10     44.70 o
 -10  -6   5     2925.50     2881.50    121.43 o
  -9  -6   5      498.85      763.02     61.16 o
  -8  -6   5      140.87      154.47     51.82 o
  -7  -6   5     1252.04     1016.44    118.13 o
  -6  -6   5     5622.16     5593.79    256.59 o
  -5  -6   5      137.72       62.61     47.64 o
  -4  -6   5     4420.89     4413.22    172.61 o
  -3  -6   5     7129.86     6760.26    133.62 o
  -2  -6   5     3765.92     3926.83    134.85 o
  -1  -6   5     1190.11     1066.49     86.00 o
   0  -6   5      835.60      914.67     66.82 o
   1  -6   5     2634.63     2471.96    104.05 o
   2  -6   5     6661.76     6721.51    248.98 o
   3  -6   5     2038.91     2008.08     75.61 o
   4  -6   5     1605.49     1635.93     68.62 o
   5  -6   5        6.20        0.00     17.88 o
   6  -6   5      102.56       45.94     28.77 o
   7  -6   5     4559.52     4708.64    138.31 o
   8  -6   5     1552.04     1657.99    146.70 o
   9  -6   5      443.44      451.63     68.08 o
  10  -6   5       98.47      188.10     54.49 o
  11  -6   5      334.54      393.12    137.87 o
  12  -6   5        7.97       72.53     62.43 o
 -14  -5   5     2455.48     2616.36    213.42 o
 -13  -5   5      295.85      283.28     52.12 o
 -12  -5   5     1621.16     1494.50     99.52 o
 -11  -5   5     2301.89     2482.24    121.78 o
 -10  -5   5      136.29      220.73     46.58 o
  -9  -5   5     2837.99     2643.75    113.53 o
  -8  -5   5     2364.20     2415.81    204.90 o
  -7  -5   5       24.39       81.00     43.38 o
  -6  -5   5      530.02      523.17     79.31 o
  -5  -5   5      617.77      587.56     83.32 o
  -4  -5   5     1725.84     1837.71     60.96 o
  -3  -5   5     6468.65     6432.88    115.18 o
  -2  -5   5     1662.81     1534.20     65.77 o
  -1  -5   5     1296.61     1242.20     71.21 o
   0  -5   5     2471.93     2465.75     95.29 o
   1  -5   5     4150.08     3817.43    118.25 o
   2  -5   5      830.12      870.29     46.67 o
   3  -5   5     1812.53     1817.00     57.05 o
   4  -5   5     1341.21     1446.63     69.88 o
   5  -5   5      273.55      318.40     30.42 o
   6  -5   5      295.09      288.75     30.53 o
   7  -5   5      741.38      743.71     71.28 o
   8  -5   5      450.72      441.22     79.30 o
   9  -5   5     1366.90     1449.12    107.52 o
  10  -5   5      181.40      139.61    109.97 o
  11  -5   5      298.34      364.37     64.89 o
  12  -5   5     1634.25     1897.96    199.92 o
 -15  -4   5      461.15      474.64    115.49 o
 -14  -4   5      312.58      242.91     55.38 o
 -13  -4   5      288.92      262.76     41.02 o
 -12  -4   5     1084.40      980.73     69.75 o
 -11  -4   5      126.85      122.34     30.44 o
 -10  -4   5     8566.10     8364.81    178.95 o
  -9  -4   5     1036.44     1058.99     61.82 o
  -8  -4   5     5007.18     4915.99    148.79 o
  -7  -4   5      111.31      148.90     48.67 o
  -6  -4   5        4.66      159.04    126.89 o
  -5  -4   5      311.81      369.99     34.88 o
  -4  -4   5     9154.32     8999.37    119.80 o
  -3  -4   5     1890.14     1996.31     52.67 o
  -2  -4   5     5975.91     5591.26    109.64 o
  -1  -4   5     2094.70     2269.53     95.65 o
   0  -4   5    14842.51    16082.78    161.05 o
   1  -4   5    14782.85    15056.71    177.88 o
   2  -4   5     2081.17     1869.14     63.24 o
   3  -4   5     3492.17     3520.68     74.75 o
   4  -4   5      545.92      600.08     32.16 o
   5  -4   5     3174.54     3372.85     71.71 o
   6  -4   5      848.81      891.39     47.42 o
   7  -4   5     1739.50     1672.02    103.65 o
   8  -4   5     4434.86     4408.45    169.60 o
   9  -4   5       40.59       53.64     35.74 o
  10  -4   5       32.81        7.46     35.91 o
  11  -4   5      367.35      418.61     93.61 o
  12  -4   5       88.73       85.42     70.31 o
  13  -4   5     1628.31     1217.26    169.24 o
 -15  -3   5     1813.33     1605.37    126.58 o
 -14  -3   5      236.01      162.18     50.42 o
 -13  -3   5      105.68       79.98     27.54 o
 -12  -3   5      319.04      298.18     40.51 o
 -11  -3   5        6.41        0.00     28.66 o
 -10  -3   5      376.52      437.98     45.68 o
  -9  -3   5    10533.99    10182.21    188.94 o
  -8  -3   5       16.79       36.21     27.23 o
  -7  -3   5      442.08      469.70     33.71 o
  -6  -3   5     1898.05     1972.48     61.77 o
  -5  -3   5      105.59      162.11     32.60 o
  -4  -3   5     3891.71     3836.92     74.99 o
  -3  -3   5     9241.66     8875.83    106.18 o
  -2  -3   5      929.80      878.52     52.29 o
  -1  -3   5       16.71       42.79     12.22 o
   0  -3   5    16693.28    16152.84    151.07 o
   1  -3   5     2467.59     2220.34     56.87 o
   2  -3   5     8455.24     8974.54    122.31 o
   3  -3   5     4778.15     5112.58     85.92 o
   4  -3   5     2534.64     2805.68     64.17 o
   5  -3   5     4012.26     3945.89     75.12 o
   6  -3   5     6073.79     6015.90     81.09 o
   7  -3   5       95.21       88.83     14.80 o
   8  -3   5     3964.29     4011.47     71.58 o
   9  -3   5     3060.90     3054.02    143.78 o
  10  -3   5      411.64      193.01     65.45 o
  11  -3   5      389.38      431.01    101.75 o
  12  -3   5     2725.05     2877.85    236.57 o
  13  -3   5      157.63      187.24     88.60 o
 -15  -2   5       29.64       59.87     41.48 o
 -14  -2   5     1405.54     1244.08    161.39 o
 -13  -2   5      404.53      338.26     72.58 o
 -12  -2   5       83.93       35.46     34.56 o
 -11  -2   5       92.09       87.88     28.79 o
 -10  -2   5      713.14      695.20     53.95 o
  -9  -2   5     1116.66     1162.82     92.65 o
  -8  -2   5      213.33      203.41     24.72 o
  -7  -2   5      257.90      313.19     27.96 o
  -6  -2   5      344.85      406.16     29.81 o
  -5  -2   5     4424.78     4298.52     95.16 o
  -4  -2   5     3369.03     3321.89     97.33 o
  -3  -2   5     1561.83     1882.28     52.10 o
  -2  -2   5      644.41      720.17     29.00 o
  -1  -2   5      138.86      144.14     16.61 o
   0  -2   5      226.03      319.61     28.76 o
   1  -2   5    25291.56    26593.51    336.59 o
   2  -2   5      512.14      559.81     25.06 o
   3  -2   5     5166.84     5503.96     94.98 o
   4  -2   5     4817.51     4873.27     94.34 o
   5  -2   5     2889.92     2768.47     62.20 o
   6  -2   5     5675.26     5809.37     94.44 o
   7  -2   5     3430.50     3556.79     74.32 o
   8  -2   5      335.23      369.34     25.02 o
   9  -2   5      312.69      390.75     85.23 o
  10  -2   5      605.24      591.02    102.42 o
  11  -2   5      704.09      748.53    119.79 o
  12  -2   5     1427.41     1397.45    164.52 o
  13  -2   5     2170.01     2160.06    211.94 o
  14  -2   5      184.56      171.37     81.04 o
 -15  -1   5     2255.40     2645.38    165.76 o
 -14  -1   5       12.46       37.50     84.43 o
 -13  -1   5       59.08       40.90     54.99 o
 -12  -1   5      432.72      468.52     80.60 o
 -11  -1   5      846.90      780.88     72.90 o
 -10  -1   5       79.08       96.71     30.90 o
  -9  -1   5      748.59      806.40     46.43 o
  -8  -1   5     1058.28      993.33     48.16 o
  -7  -1   5      932.76      964.29     61.65 o
  -6  -1   5     7731.57     7906.38    138.60 o
  -5  -1   5      292.40      413.35     45.14 o
  -4  -1   5     9358.52     9722.86    119.19 o
  -3  -1   5     2211.05     2240.83     53.30 o
  -2  -1   5      102.05      125.47     19.54 o
  -1  -1   5      246.68      220.69     17.04 o
   0  -1   5    13326.37    14026.65    143.95 o
   1  -1   5     5100.28     5830.57     80.56 o
   2  -1   5     7598.59     7510.89     85.61 o
   3  -1   5     1907.01     2202.45     46.58 o
   4  -1   5      128.81      169.03     14.04 o
   5  -1   5    10648.92    10285.31     96.94 o
   6  -1   5      221.08      216.96     20.44 o
   7  -1   5     3681.15     3590.89     76.37 o
   8  -1   5      801.01      814.13     41.69 o
   9  -1   5      136.84      135.44     18.74 o
  10  -1   5     1810.88     1585.56    158.14 o
  11  -1   5     1392.23     1202.30    145.14 o
  12  -1   5      676.40      616.19    116.60 o
  13  -1   5     1620.61     1706.25    187.07 o
  14  -1   5      519.63      531.12     85.82 o
  15  -1   5     1396.96     1357.56    176.23 o
 -15   0   5      264.10      273.92     65.37 o
 -14   0   5      753.79      746.68     89.65 o
 -13   0   5      484.83      516.24    182.69 o
 -12   0   5      479.21      498.61     67.31 o
 -11   0   5     2120.21     2300.87    117.08 o
 -10   0   5     3482.64     3689.29    181.94 o
  -9   0   5       10.71      140.03     33.30 o
  -8   0   5     2451.43     2523.23     84.88 o
  -7   0   5        6.16        0.00     14.95 o
  -6   0   5       74.01       89.69     25.81 o
  -5   0   5    18012.39    18443.27    276.75 o
  -4   0   5       39.65      118.74     20.45 o
  -3   0   5     2237.40     2357.84     59.76 o
  -2   0   5      120.91      164.39     15.52 o
  -1   0   5     2633.26     2835.33     56.65 o
   0   0   5    15396.23    15320.85    124.95 o
   1   0   5    24286.71    24775.71    153.56 o
   2   0   5      264.77      251.95     12.86 o
   3   0   5     1972.06     2374.31     46.14 o
   4   0   5      918.12      785.17     25.68 o
   5   0   5       39.37       51.51     10.96 o
   6   0   5    10832.04    10521.72    128.08 o
   7   0   5       29.09       16.48     12.20 o
   8   0   5       17.59       53.23     19.26 o
   9   0   5     2743.31     2646.71     94.91 o
  10   0   5       10.48       27.57     46.49 o
  11   0   5        3.97        0.00     36.30 o
  12   0   5     3095.49     2991.20    161.02 o
  13   0   5       50.95       93.27     42.16 o
  14   0   5       69.06       87.93     47.80 o
  15   0   5      900.49      931.64    154.21 o
 -14   1   5      455.87      507.86     76.12 o
 -13   1   5      233.47      294.78     77.97 o
 -12   1   5     2799.86     2623.80    196.17 o
 -11   1   5     1946.95     1840.59    156.49 o
 -10   1   5     5917.64     5797.67    129.12 o
  -9   1   5      642.03      636.16     43.71 o
  -8   1   5      178.21      160.21     40.23 o
  -7   1   5      469.42      631.68     51.99 o
  -6   1   5     2596.32     2335.58     75.51 o
  -5   1   5      134.45      220.05     24.51 o
  -4   1   5     7366.70     6942.09    118.91 o
  -3   1   5     2129.86     2052.45     53.68 o
  -2   1   5     2915.05     3593.54     47.34 o
  -1   1   5    12108.50    11424.39    125.29 o
   0   1   5     1069.45      831.38     27.31 o
   1   1   5     5160.17     5324.94     98.82 o
   2   1   5    14830.39    15277.95    151.06 o
   3   1   5     4106.10     4686.24     56.19 o
   4   1   5      669.18      935.35     31.00 o
   5   1   5    12031.35    11576.04    114.78 o
   6   1   5      709.91      553.31     28.08 o
   7   1   5     2176.72     2278.38     76.32 o
   8   1   5      777.55      738.04     46.04 o
   9   1   5      537.78      529.30     41.65 o
  10   1   5      911.85      905.97     53.71 o
  11   1   5     2411.67     2106.18    130.58 o
  12   1   5      144.41      120.37     45.57 o
  13   1   5      130.83      125.56     48.17 o
  14   1   5      159.57      110.61     49.11 o
  15   1   5       25.70       20.22     42.66 o
 -14   2   5      233.77      205.64     76.80 o
 -13   2   5      846.67      825.27    122.28 o
 -12   2   5     2351.81     2450.51    190.15 o
 -11   2   5     2590.20     2593.95    186.05 o
 -10   2   5       82.69       53.36     18.62 o
  -9   2   5       55.77       89.70     22.26 o
  -8   2   5     4253.08     4140.25     99.97 o
  -7   2   5       43.59      144.56     22.62 o
  -6   2   5     3817.03     3609.55     79.09 o
  -5   2   5     6679.34     6451.36     99.54 o
  -4   2   5      102.13      205.92     17.24 o
  -3   2   5     1888.77     2179.69     54.79 o
  -2   2   5     4363.83     3927.14     63.92 o
  -1   2   5      363.85      415.27     22.57 o
   0   2   5    22263.30    22727.29    382.78 o
   1   2   5     3158.82     2735.19     56.18 o
   2   2   5     4547.20     4945.60     84.49 o
   3   2   5     1709.41     1689.03     39.37 o
   4   2   5     9613.92     9640.92    106.30 o
   5   2   5      950.77      990.32     38.24 o
   6   2   5    10803.00    10612.92    220.03 o
   7   2   5       65.16       87.16     20.63 o
   8   2   5       42.22       41.04     14.83 o
   9   2   5     1239.12     1312.85     69.46 o
  10   2   5      475.28      500.95     39.21 o
  11   2   5     2786.26     3053.36    104.91 o
  12   2   5      631.79      529.58     90.20 o
  13   2   5      415.92      367.17     66.49 o
  14   2   5        7.21       38.84     38.27 o
  15   2   5       37.00       50.75     44.96 o
 -14   3   5      229.51      173.39     70.72 o
 -13   3   5      413.79      314.16     85.99 o
 -12   3   5      998.42      876.62    120.55 o
 -11   3   5     2926.02     2848.01    195.84 o
 -10   3   5     2757.28     2825.20    107.91 o
  -9   3   5      867.94      923.77     59.24 o
  -8   3   5     2460.86     2344.87     64.14 o
  -7   3   5     1738.14     1683.18     62.31 o
  -6   3   5        4.37       35.54     12.54 o
  -5   3   5      774.38      819.55     37.64 o
  -4   3   5     1188.70     1164.46     37.26 o
  -3   3   5       30.44       74.56     11.45 o
  -2   3   5       66.74      155.18     17.71 o
  -1   3   5    38066.26    38301.41    201.49 o
   0   3   5        2.35       88.88     11.83 o
   1   3   5     4994.17     5162.88    197.71 o
   2   3   5     2799.35     3220.80    100.68 o
   3   3   5     2102.39     2379.63     66.72 o
   4   3   5     7952.78     7567.05    125.03 o
   5   3   5    11872.05    11657.54    202.58 o
   6   3   5     1944.40     1934.21     66.78 o
   7   3   5     3024.03     2928.19     87.83 o
   8   3   5     2518.30     2646.21    112.81 o
   9   3   5        6.82       33.99     43.59 o
  10   3   5     9109.86     9081.83    271.54 o
  11   3   5       29.15       15.85     24.61 o
  12   3   5      227.31      269.61     41.98 o
  13   3   5       32.43       77.33     31.68 o
  14   3   5      145.18      156.16     52.34 o
  15   3   5      102.50       35.34    103.16 o
 -13   4   5       42.81        0.00     46.13 o
 -12   4   5     1411.52     1537.54    154.23 o
 -11   4   5     2411.62     2325.77    179.52 o
 -10   4   5      771.56      833.37    103.97 o
  -9   4   5        0.15        8.20     22.35 o
  -8   4   5     2885.19     2833.71    104.67 o
  -7   4   5     1182.47     1191.74     67.14 o
  -6   4   5     1960.31     1873.01     97.87 o
  -5   4   5     1802.45     1734.25     57.91 o
  -4   4   5      107.86       93.85     23.44 o
  -3   4   5      397.83      406.26     20.28 o
  -2   4   5      329.30      314.54     14.49 o
  -1   4   5     2261.69     2288.84     80.19 o
   0   4   5    14048.18    13684.33     99.58 o
   1   4   5       23.02       56.87     23.78 o
   2   4   5      494.97      586.89     39.52 o
   3   4   5     6928.94     6738.31    219.36 o
   4   4   5     3081.55     3231.83    104.48 o
   5   4   5    11665.13    10871.13    280.37 o
   6   4   5      162.80       73.97     38.43 o
   7   4   5     1283.54     1372.46    115.06 o
   8   4   5     2003.56     1882.70     98.08 o
   9   4   5     6653.79     6516.56    318.24 o
  10   4   5      295.48      324.84     49.34 o
  11   4   5     3790.28     3810.30    156.91 o
  12   4   5       52.59       45.28     35.67 o
  13   4   5       44.74       15.05     47.45 o
  14   4   5      775.71      776.64     71.60 o
  15   4   5     1216.08     1538.31    133.88 o
 -13   5   5      924.69     1014.68    136.01 o
 -12   5   5      893.24      902.80    123.03 o
 -11   5   5     2686.11     2951.59    204.29 o
 -10   5   5      962.50      777.66    104.32 o
  -9   5   5      112.30      118.81     49.63 o
  -8   5   5      862.67      827.56     59.63 o
  -7   5   5     4261.60     4150.89    124.25 o
  -6   5   5      465.52      523.96     29.81 o
  -5   5   5      641.10      653.61     31.46 o
  -4   5   5       66.44      148.65     23.34 o
  -3   5   5      952.05     1018.27     29.04 o
  -2   5   5       90.58       80.22     10.64 o
  -1   5   5     1908.87     1793.74     36.84 o
   0   5   5      242.31      315.75     21.56 o
   1   5   5     4674.18     4711.63     79.31 o
   2   5   5     4346.29     4936.49    124.57 o
   3   5   5     1845.25     1773.67    120.00 o
   4   5   5    10512.21     9393.57    185.18 o
   5   5   5      168.03      201.22     51.82 o
   6   5   5      674.40      750.84     87.26 o
   7   5   5     1863.01     1902.49    139.23 o
   8   5   5      962.98      943.19    103.24 o
   9   5   5      355.58      364.60     69.53 o
  10   5   5     4164.93     4188.58    223.08 o
  11   5   5      486.09      602.37     69.37 o
  12   5   5      542.77      563.78    100.76 o
  13   5   5      877.62     1062.14     96.40 o
  14   5   5       55.63      106.46     46.63 o
  15   5   5     2713.34     2873.34    193.28 o
 -12   6   5     3479.55     3820.39    244.14 o
 -11   6   5       66.66       83.48     51.30 o
 -10   6   5      722.28      668.18    101.87 o
  -9   6   5       49.86       39.16     34.52 o
  -8   6   5     1460.62     1518.11     79.69 o
  -7   6   5     3369.64     3526.68    103.42 o
  -6   6   5     3325.24     3462.05     74.47 o
  -5   6   5      376.85      414.65     28.92 o
  -4   6   5       24.15       42.23     10.58 o
  -3   6   5     4873.68     5099.06     73.31 o
  -2   6   5      394.84      440.58     22.54 o
  -1   6   5     3671.10     3656.06     58.64 o
   0   6   5     4006.61     3908.20     73.36 o
   1   6   5      305.24      244.78     24.44 o
   2   6   5       95.51      135.13     20.63 o
   3   6   5    11770.16    11399.88    309.90 o
   4   6   5     1186.76     1135.05    103.96 o
   5   6   5    10691.91    11302.38    327.09 o
   6   6   5       15.16        0.00     37.77 o
   7   6   5       55.35       36.21     31.43 o
   8   6   5     4814.23     4839.48    236.96 o
   9   6   5      284.31      415.75     78.75 o
  10   6   5       16.48        0.00     42.76 o
  11   6   5      164.80      136.28     55.80 o
  12   6   5      291.49      336.41     75.96 o
  13   6   5      764.20      846.63    119.89 o
  14   6   5     1547.90     1834.56    173.40 o
  15   6   5        2.19        0.00     57.76 o
 -11   7   5      706.19      835.59    114.97 o
 -10   7   5        1.68        0.00     47.55 o
  -9   7   5      123.33        4.35     48.45 o
  -8   7   5     6050.75     6226.00    195.70 o
  -7   7   5      138.40      177.02     28.29 o
  -6   7   5     2434.59     2462.72     78.38 o
  -5   7   5      203.80      194.25     24.98 o
  -4   7   5      880.74      969.94     50.07 o
  -3   7   5      803.85      680.97     29.65 o
  -2   7   5    11495.43    11832.57    126.94 o
  -1   7   5     1594.55     1675.08     47.34 o
   0   7   5     7000.98     7407.12    122.27 o
   1   7   5       84.72       14.92     28.03 o
   2   7   5     3753.00     3766.41     92.20 o
   3   7   5     5913.27     5924.82    127.57 o
   4   7   5    10439.35     9632.77    307.72 o
   5   7   5       43.25        7.49     34.69 o
   6   7   5     1480.68     1399.88    127.32 o
   7   7   5      668.57      783.18     99.62 o
   8   7   5      769.52      696.03    100.01 o
   9   7   5     1035.08     1003.37    116.98 o
  10   7   5     3551.76     3394.87    218.07 o
  11   7   5       44.51        0.00     46.48 o
  12   7   5       38.01       62.11     54.45 o
  13   7   5        3.04       63.26     41.71 o
  14   7   5      260.33      277.60     81.46 o
  15   7   5     1262.92     1469.05    164.18 o
 -11   8   5      218.97      195.53     69.35 o
 -10   8   5      716.86      649.63    100.24 o
  -9   8   5      498.73      587.52     69.90 o
  -8   8   5      508.19      442.98     60.53 o
  -7   8   5     2098.82     2158.55     78.26 o
  -6   8   5       23.78       29.28     17.90 o
  -5   8   5     1638.68     1638.43     64.75 o
  -4   8   5     2537.29     2474.06     66.07 o
  -3   8   5     3963.70     4002.71     94.38 o
  -2   8   5     2489.75     2556.54     91.56 o
  -1   8   5     2806.95     2833.26     64.71 o
   0   8   5      403.20      471.07     35.31 o
   1   8   5      956.46     1089.66     65.62 o
   2   8   5     2182.00     2081.32    142.44 o
   3   8   5     4825.49     4789.65    137.40 o
   4   8   5     3953.61     3890.58    123.05 o
   5   8   5     5492.18     5435.45    247.40 o
   6   8   5     2375.92     2463.67    173.51 o
   7   8   5      352.33      351.97     73.72 o
   8   8   5     4765.05     4506.87    245.69 o
   9   8   5      541.94      555.98     94.25 o
  10   8   5      218.27      274.84     73.75 o
  11   8   5       18.92        0.00     54.11 o
  12   8   5        8.42       20.65     47.15 o
  13   8   5       57.99        7.73     53.71 o
  14   8   5     1103.51     1251.62    155.09 o
  15   8   5      123.67       76.67     71.47 o
 -10   9   5      261.99      312.99     78.00 o
  -9   9   5     1420.98     1382.67    141.03 o
  -8   9   5      834.71      732.87     63.42 o
  -7   9   5       79.32       58.99     35.99 o
  -6   9   5      216.11      186.11     26.96 o
  -5   9   5        0.16        0.00     22.52 o
  -4   9   5      171.80      142.05     23.82 o
  -3   9   5     5682.27     5674.36    118.66 o
  -2   9   5      901.68      952.89     50.05 o
  -1   9   5       24.43       26.94     18.37 o
   0   9   5       35.76       23.29     20.75 o
   1   9   5     1394.90     1541.74    124.97 o
   2   9   5      255.77      284.97     62.42 o
   3   9   5     7269.10     7560.39    286.72 o
   4   9   5     1598.17     1540.32    135.91 o
   5   9   5     3346.55     3134.00    117.58 o
   6   9   5      440.18      599.86     89.80 o
   7   9   5     3471.94     3487.93    220.05 o
   8   9   5     4330.83     4318.99    248.78 o
   9   9   5     3332.84     3177.41    222.64 o
  10   9   5       27.26        0.00     50.56 o
  11   9   5       10.86        0.00     41.19 o
  12   9   5      604.01      800.75    124.06 o
  13   9   5      255.18      228.00     78.15 o
  14   9   5       70.53      133.04     68.40 o
 -10  10   5     2118.67     2189.10    219.47 o
  -9  10   5      590.91      686.13    123.94 o
  -8  10   5      695.76      828.32     70.86 o
  -7  10   5     1127.47     1144.83     77.48 o
  -6  10   5      824.45      869.69     72.80 o
  -5  10   5       28.01       45.40     21.56 o
  -4  10   5      770.03      752.44     49.12 o
  -3  10   5       56.81       69.53     31.49 o
  -2  10   5     2250.47     2368.15    109.03 o
  -1  10   5     3408.93     3544.15     92.36 o
   0  10   5      740.18      664.89     61.30 o
   1  10   5     2712.27     2624.57    168.74 o
   2  10   5      503.29      483.18     76.22 o
   3  10   5      180.73      203.70     60.88 o
   4  10   5     2075.98     2271.43    170.41 o
   5  10   5        3.89       70.38     52.67 o
   6  10   5        4.85        0.00     44.92 o
   7  10   5     5762.50     5997.85    296.45 o
   8  10   5     2439.59     2361.62    195.58 o
   9  10   5     3090.98     2727.38    211.25 o
  10  10   5      225.94      317.70     87.93 o
  11  10   5      642.42      473.43     99.64 o
  12  10   5      673.33      621.37    116.24 o
  13  10   5     1423.50     1485.70    179.51 o
  14  10   5      159.10      182.65     75.29 o
  -9  11   5     2933.45     3177.76    185.21 o
  -8  11   5      622.87      540.16     79.16 o
  -7  11   5     1479.88     1424.54     89.84 o
  -6  11   5        0.17        0.00     32.10 o
  -5  11   5      117.54       65.13     21.56 o
  -4  11   5       57.00       49.39     22.43 o
  -3  11   5      213.73      283.91     35.15 o
  -2  11   5      963.51     1091.61     67.47 o
  -1  11   5        0.59       13.25     29.57 o
   0  11   5       56.40       30.19     37.16 o
   1  11   5     3770.60     3819.30    212.44 o
   2  11   5      353.70      332.22     69.99 o
   3  11   5     1481.73     1712.21    150.97 o
   4  11   5        2.55        0.00     43.44 o
   5  11   5        3.07        0.00     41.71 o
   6  11   5      355.89      370.55     86.65 o
   7  11   5       36.64       37.16     42.78 o
   8  11   5     2441.74     2298.61    197.18 o
   9  11   5      417.21      648.52    115.34 o
  10  11   5     1302.17     1329.60    160.88 o
  11  11   5      359.63      447.42    103.01 o
  12  11   5     1729.37     1889.73    195.45 o
  13  11   5      867.90      957.69    153.63 o
  -8  12   5     2825.80     2679.71    196.49 o
  -7  12   5      305.79      192.56     53.16 o
  -6  12   5      298.50      257.22     44.22 o
  -5  12   5      747.82      837.26     76.05 o
  -4  12   5      658.70      675.77     54.57 o
  -3  12   5       87.14       65.37     28.12 o
  -2  12   5     1873.32     1776.29     74.21 o
  -1  12   5      514.70      516.43     48.53 o
   0  12   5      182.56      217.07     44.50 o
   1  12   5     2721.30     2729.99    188.48 o
   2  12   5      700.38      653.72     99.58 o
   3  12   5     1105.90     1144.57    132.19 o
   4  12   5     1004.91      988.85    127.03 o
   5  12   5      880.37      743.41    112.63 o
   6  12   5      667.57      720.39    116.05 o
   7  12   5     1513.58     1646.79    172.15 o
   8  12   5      444.35      353.27     95.37 o
   9  12   5      150.88      186.73     71.82 o
  10  12   5       63.79      121.73     58.89 o
  11  12   5      196.99       55.86     66.30 o
  12  12   5     1005.19     1034.82    151.07 o
  13  12   5      815.57      704.36    131.97 o
  -6  13   5     1673.10     1734.06    129.65 o
  -5  13   5       22.73        5.20     33.94 o
  -4  13   5     2989.80     3126.40    109.65 o
  -3  13   5     1330.26     1519.95     75.90 o
  -2  13   5      509.96      394.60     40.34 o
  -1  13   5       19.18       29.35     47.57 o
   0  13   5      119.58       81.48     56.01 o
   1  13   5      628.50      639.26     71.87 o
   2  13   5     3074.56     3324.08    219.26 o
   3  13   5     1787.78     1969.25    175.36 o
   4  13   5     1038.07      872.18    120.42 o
   5  13   5       26.74        3.34     46.65 o
   6  13   5     3653.23     3686.83    254.68 o
   7  13   5      957.17      736.15    123.04 o
   8  13   5     4118.18     4004.56    278.90 o
   9  13   5       58.24      124.71     67.63 o
  10  13   5        4.26        6.51     52.85 o
  11  13   5      193.00      213.33     91.08 o
  -5  14   5     2350.76     2145.54    144.75 o
  -4  14   5      155.65      139.91     37.59 o
  -3  14   5     1986.65     1936.87     88.45 o
  -2  14   5      463.99      422.19     85.71 o
  -1  14   5        0.74        0.00     31.70 o
   0  14   5      161.32      133.16     40.38 o
   1  14   5     3947.85     4180.42    175.99 o
   2  14   5      167.84      181.38     62.70 o
   3  14   5     3677.60     3735.44    247.13 o
   4  14   5       85.32        0.00     60.25 o
   5  14   5     1612.92     1716.11    178.74 o
   6  14   5     1598.16     1924.65    191.88 o
   7  14   5     1124.39     1311.01    166.83 o
   8  14   5      253.47      162.96     72.08 o
   9  14   5      521.97      499.21    113.05 o
  10  14   5      327.32      314.98     98.51 o
  -3  15   5       13.85       64.79     63.72 o
  -2  15   5        1.30       40.85     58.76 o
  -1  15   5      460.83      424.39     98.02 o
   0  15   5      157.90      163.77    104.77 o
   1  15   5      683.56      814.55     85.98 o
   2  15   5     1202.58     1266.18    148.98 o
   3  15   5       64.38       42.77     48.08 o
   4  15   5      235.35      195.24     77.07 o
   5  15   5      764.47      584.87    113.65 o
   6  15   5      649.46      658.49    121.69 o
   7  15   5     2002.85     2181.40    217.42 o
   8  15   5       92.62      135.99     76.85 o
   9  15   5      540.39      428.84    111.80 o
   0  16   5       86.62      102.88     60.03 o
   1  16   5      295.23      346.00     63.49 o
   2  16   5       81.49       60.15     33.97 o
   3  16   5      114.70      131.91     56.68 o
   4  16   5      248.81      223.35     79.45 o
   5  16   5       27.29       87.40     61.13 o
   6  16   5     2161.58     2401.21    231.57 o
   7  16   5        2.58        2.63     55.45 o
  -5 -15   6     2907.21     3071.33    268.70 o
  -4 -15   6       62.97       98.54     68.67 o
  -3 -15   6      764.65      630.27    125.42 o
  -2 -15   6     1330.14     1360.08    169.93 o
  -1 -15   6      175.94      280.55     86.30 o
  -7 -14   6     1051.39     1370.60    187.19 o
  -6 -14   6      696.44      883.69    148.72 o
  -5 -14   6      558.94      617.85    126.51 o
  -4 -14   6      344.62      214.14     89.79 o
  -3 -14   6     1712.83     1315.82    172.18 o
  -2 -14   6      351.46      312.35     93.77 o
  -1 -14   6     2355.55     2651.94    222.32 o
   0 -14   6       98.75       48.81     41.30 o
   1 -14   6      275.89      370.25     78.76 o
   2 -14   6      176.97      286.94     95.53 o
  -9 -13   6      110.78       82.87     73.33 o
  -8 -13   6      540.37      462.71    109.85 o
  -7 -13   6       91.99       92.83     68.71 o
  -6 -13   6      730.98      839.73    143.82 o
  -5 -13   6      935.14      788.79    135.19 o
  -4 -13   6      385.08      332.96     84.91 o
  -3 -13   6      366.05      431.71    100.91 o
  -2 -13   6     2424.69     2521.82    215.10 o
  -1 -13   6      840.55      930.72     99.50 o
   0 -13   6     2262.27     2092.87    179.68 o
   1 -13   6     1371.43     1350.68    115.39 o
   2 -13   6       64.48       95.00     80.04 o
   3 -13   6     1236.45     1166.18    117.78 o
   4 -13   6      252.21      274.86     70.19 o
 -10 -12   6      650.03      574.14    125.24 o
  -9 -12   6       23.36       23.21     65.10 o
  -8 -12   6        3.94        0.00     57.75 o
  -7 -12   6     2736.44     2854.24    245.77 o
  -6 -12   6      271.55      181.24     74.24 o
  -5 -12   6      753.51      804.22    130.79 o
  -4 -12   6       60.86      144.15     70.50 o
  -3 -12   6      166.38      106.78     58.98 o
  -2 -12   6      870.90      813.52    121.67 o
  -1 -12   6     1311.41     1438.12    181.58 o
   0 -12   6       11.18      132.10     96.28 o
   1 -12   6      631.49      539.28     77.00 o
   2 -12   6      770.72      870.42     72.86 o
   3 -12   6      177.04      147.66     54.85 o
   4 -12   6     2604.72     2331.07    346.82 o
   5 -12   6       21.28        0.00     50.62 o
   6 -12   6       40.61        0.00     53.15 o
 -11 -11   6      710.47      845.59    147.75 o
 -10 -11   6      291.24      304.74     91.83 o
  -9 -11   6      498.01      331.74     94.35 o
  -8 -11   6     1436.17     1364.95    171.50 o
  -7 -11   6      349.39      392.59    100.17 o
  -6 -11   6     2719.54     2786.87    229.24 o
  -5 -11   6       10.39       28.44     52.53 o
  -4 -11   6      354.99      233.19     74.83 o
  -3 -11   6      556.52      421.98     91.59 o
  -2 -11   6     1165.03     1271.32    143.85 o
  -1 -11   6      573.28      540.79     72.91 o
   0 -11   6     1284.93     1356.57    105.74 o
   1 -11   6      594.36      745.72     81.60 o
   2 -11   6     1563.59     1649.84     92.89 o
   3 -11   6      149.34      155.57     39.76 o
   4 -11   6       66.28        9.81    152.58 o
   5 -11   6      284.60      404.46     71.33 o
   6 -11   6       81.19      125.69     68.54 o
   7 -11   6       80.91      197.06     62.89 o
 -12 -10   6        9.95        0.00     58.23 o
 -11 -10   6      329.48      458.67    106.68 o
 -10 -10   6        1.00        0.00     48.07 o
  -9 -10   6      211.54      290.83     86.34 o
  -8 -10   6      347.93      352.14     94.53 o
  -7 -10   6     4651.46     4761.46    291.30 o
  -6 -10   6      451.43      508.44     99.76 o
  -5 -10   6     1027.46     1008.69    132.68 o
  -4 -10   6      416.90      520.66     98.73 o
  -3 -10   6      357.89      248.11     63.38 o
  -2 -10   6     3648.91     3697.17    164.56 o
  -1 -10   6     2158.05     2144.76    127.24 o
   0 -10   6      990.14     1024.38     90.88 o
   1 -10   6       69.24       95.62     38.43 o
   2 -10   6      648.27      640.95     58.72 o
   3 -10   6       24.51       13.31     26.21 o
   4 -10   6     3272.76     3266.17    123.04 o
   5 -10   6       13.75       57.68     76.90 o
   6 -10   6        0.38       19.12     68.19 o
   7 -10   6        1.45       22.53     42.14 o
   8 -10   6        0.12       23.73     48.07 o
   9 -10   6      480.34      610.96    130.41 o
 -13  -9   6      560.14      787.31    141.03 o
 -12  -9   6      569.50      621.97    124.14 o
 -11  -9   6        4.44        0.00     55.65 o
 -10  -9   6       18.44        0.00     56.24 o
  -9  -9   6      582.26      716.63    121.40 o
  -8  -9   6      765.17      963.52    138.72 o
  -7  -9   6     3185.69     3364.78    238.83 o
  -6  -9   6     2486.01     2620.14    207.54 o
  -5  -9   6     1107.77     1185.83    138.67 o
  -4  -9   6      917.83      853.95    116.16 o
  -3  -9   6     9765.24     9817.64    366.93 o
  -2  -9   6      148.15      164.30     61.88 o
  -1  -9   6     2723.38     2724.78    149.15 o
   0  -9   6      252.09      283.16     79.80 o
   1  -9   6      305.18      333.93     55.02 o
   2  -9   6       94.48       82.85     35.66 o
   3  -9   6    10430.16    10315.01    207.54 o
   4  -9   6      260.80      324.49     42.57 o
   5  -9   6     1972.36     1809.92    121.20 o
   6  -9   6        7.08        0.00     40.29 o
   7  -9   6      145.04      102.16     44.87 o
   8  -9   6      389.48      333.03     67.52 o
   9  -9   6      470.62      553.74     83.97 o
  10  -9   6       79.19        0.00     59.10 o
 -13  -8   6      196.75      162.49     79.42 o
 -12  -8   6       18.42        0.00     54.41 o
 -11  -8   6       14.90        0.00     70.00 o
 -10  -8   6      101.53      134.71     63.40 o
  -9  -8   6       75.13       49.94     57.88 o
  -8  -8   6     2387.62     2374.88    200.77 o
  -7  -8   6      872.30      943.76    127.28 o
  -6  -8   6     1849.40     1577.98    156.12 o
  -5  -8   6      202.57      243.89     68.18 o
  -4  -8   6      787.61      774.77     96.20 o
  -3  -8   6     3415.38     3554.48    217.11 o
  -2  -8   6     4487.50     4464.91    164.70 o
  -1  -8   6     1169.70     1098.06     93.79 o
   0  -8   6      143.19      222.79    111.79 o
   1  -8   6      145.84      209.35     44.21 o
   2  -8   6      599.67      557.22    114.31 o
   3  -8   6     1733.11     1755.72     83.80 o
   4  -8   6     5513.81     5460.47    145.14 o
   5  -8   6      206.33      151.24     40.16 o
   6  -8   6     1093.48      844.57     83.98 o
   7  -8   6     1792.31     1956.84    163.91 o
   8  -8   6       49.73       78.14     37.99 o
   9  -8   6     3978.37     4171.48    208.82 o
  10  -8   6      141.07      137.18    123.58 o
 -14  -7   6      194.48      222.19     81.60 o
 -13  -7   6     1038.26      959.09    142.34 o
 -12  -7   6       22.85       51.94     56.92 o
 -11  -7   6       65.87       40.95     45.63 o
 -10  -7   6        5.74       23.88     50.04 o
  -9  -7   6     2076.55     2284.00    192.38 o
  -8  -7   6      558.92      723.40    110.45 o
  -7  -7   6     2845.48     2876.76    206.01 o
  -6  -7   6      783.86      735.74    106.58 o
  -5  -7   6     1131.24     1139.00    127.28 o
  -4  -7   6     2146.26     1983.90    112.68 o
  -3  -7   6     1423.11     1389.78    131.42 o
  -2  -7   6     3717.51     3671.26    143.05 o
  -1  -7   6      488.35      402.92     54.15 o
   0  -7   6      512.44      645.56     65.63 o
   1  -7   6     3703.84     3526.80    136.32 o
   2  -7   6     1908.00     2103.83    106.33 o
   3  -7   6       58.11       97.71     28.52 o
   4  -7   6      519.72      620.58     50.25 o
   5  -7   6       61.57       73.39     23.87 o
   6  -7   6      693.29      716.40     58.34 o
   7  -7   6      140.93      166.94     44.78 o
   8  -7   6     6150.34     6114.41    222.73 o
   9  -7   6      589.84      564.95     76.79 o
  10  -7   6     1217.66     1290.24    132.39 o
  11  -7   6       15.23       32.39     67.35 o
 -14  -6   6     1485.90     1578.42    179.80 o
 -13  -6   6      409.60      645.63    118.26 o
 -12  -6   6      571.04      604.44    109.36 o
 -11  -6   6        3.89       16.32     28.42 o
 -10  -6   6     1270.54     1439.53     89.39 o
  -9  -6   6     1758.62     1784.93    166.30 o
  -8  -6   6     1669.77     2005.45    171.65 o
  -7  -6   6     2410.05     2485.49    186.57 o
  -6  -6   6     1613.30     1472.15    142.31 o
  -5  -6   6      452.72      401.53     77.39 o
  -4  -6   6     1369.67     1336.02     90.52 o
  -3  -6   6     5524.46     5169.26    130.85 o
  -2  -6   6     6865.27     6605.83    180.24 o
  -1  -6   6     1791.32     1830.58     94.73 o
   0  -6   6     6260.81     6266.73    273.53 o
   1  -6   6     1399.03     1375.12     79.75 o
   2  -6   6     3903.26     4085.57    205.26 o
   3  -6   6       29.91       71.35     30.13 o
   4  -6   6      274.15      283.45     41.67 o
   5  -6   6      743.23      808.85     65.10 o
   6  -6   6      998.21      939.45     80.45 o
   7  -6   6     4519.86     4450.55    176.38 o
   8  -6   6      706.35      725.06     94.74 o
   9  -6   6     5829.47     5865.08    291.69 o
  10  -6   6      266.79      228.00     66.33 o
  11  -6   6        6.53        0.00     47.71 o
  12  -6   6     3573.02     3849.28    282.60 o
 -14  -5   6      122.28      230.27     83.44 o
 -13  -5   6     2338.29     2369.73    205.35 o
 -12  -5   6       37.90       44.75     27.80 o
 -11  -5   6      388.58      343.68     96.67 o
 -10  -5   6     1315.46     1378.37     89.93 o
  -9  -5   6      916.96     1261.45     81.61 o
  -8  -5   6      127.14      169.13     59.45 o
  -7  -5   6     5074.78     4992.98    251.17 o
  -6  -5   6      664.77      613.95     91.48 o
  -5  -5   6       19.32       35.85     25.87 o
  -4  -5   6     6350.98     6503.14    109.16 o
  -3  -5   6      197.74      288.46     47.31 o
  -2  -5   6     2332.56     2225.75     98.10 o
  -1  -5   6     1453.45     1602.19     84.76 o
   0  -5   6     1450.42     1402.64     78.65 o
   1  -5   6     6736.64     6649.36    162.86 o
   2  -5   6     5685.76     5532.95    182.07 o
   3  -5   6     1234.19     1295.22     60.11 o
   4  -5   6        7.99       43.16     14.90 o
   5  -5   6        1.81       10.41     12.81 o
   6  -5   6      648.06      607.05     43.59 o
   7  -5   6     1140.37     1059.70    146.63 o
   8  -5   6     3458.35     3257.89    152.80 o
   9  -5   6      828.33      818.45     85.26 o
  10  -5   6     1580.82     1457.04    114.66 o
  11  -5   6      112.35       51.98     69.11 o
  12  -5   6      219.94      215.42     92.34 o
 -14  -4   6      225.98      275.08     44.29 o
 -13  -4   6       77.89       73.82     31.01 o
 -12  -4   6      114.90       76.23     27.45 o
 -11  -4   6      227.14      182.39     73.39 o
 -10  -4   6       68.50       97.38     28.01 o
  -9  -4   6     1400.60     1250.48    119.86 o
  -8  -4   6     1999.55     2014.37    100.26 o
  -7  -4   6      979.27     1083.08    117.14 o
  -6  -4   6      608.61      630.95     61.30 o
  -5  -4   6     3772.87     3856.79    109.45 o
  -4  -4   6     2215.87     2486.52     73.68 o
  -3  -4   6    15876.65    15900.06    199.32 o
  -2  -4   6      258.55      229.57     39.49 o
  -1  -4   6    10483.85    10623.68    473.28 o
   0  -4   6     4073.94     3951.28    120.26 o
   1  -4   6     1022.06     1026.92     63.85 o
   2  -4   6     9759.58     9773.85    188.48 o
   3  -4   6     4071.14     4278.78     87.97 o
   4  -4   6      134.02      102.29     22.53 o
   5  -4   6      249.06      262.47     23.47 o
   6  -4   6       22.82       58.29     14.38 o
   7  -4   6      139.46      139.92     18.91 o
   8  -4   6      137.44      217.24     45.37 o
   9  -4   6     3795.78     3372.68    157.98 o
  10  -4   6      644.36      632.34     95.17 o
  11  -4   6       10.82       52.98     65.82 o
  12  -4   6     2654.96     2697.63    241.21 o
  13  -4   6       61.25        0.00     70.02 o
 -14  -3   6      177.47       64.80     38.43 o
 -13  -3   6        9.35        3.02     28.19 o
 -12  -3   6       53.59       52.87     27.44 o
 -11  -3   6     1040.45      923.66     66.09 o
 -10  -3   6     1606.10     1715.61     84.21 o
  -9  -3   6      185.01      328.69     38.39 o
  -8  -3   6     2488.41     2399.46     77.85 o
  -7  -3   6        9.40       53.35     34.09 o
  -6  -3   6      444.08      587.31     52.53 o
  -5  -3   6    10839.62    10630.56    307.66 o
  -4  -3   6     6743.88     6678.86    122.37 o
  -3  -3   6     2818.19     2858.45     63.38 o
  -2  -3   6     6281.69     6570.94    173.52 o
  -1  -3   6    10292.14    10678.54    146.91 o
   0  -3   6       28.53       57.20     17.44 o
   1  -3   6    24278.35    25087.08    230.80 o
   2  -3   6     8952.07     9224.62    121.02 o
   3  -3   6     4134.01     4283.83     83.85 o
   4  -3   6      110.49      163.92     19.29 o
   5  -3   6     3751.26     3834.08     80.69 o
   6  -3   6     1465.60     1403.67     43.91 o
   7  -3   6     1805.60     1765.36     57.09 o
   8  -3   6     1262.13     1197.89     58.69 o
   9  -3   6      286.84      319.76     53.99 o
  10  -3   6       44.08        0.00     46.01 o
  11  -3   6      627.22      545.04    112.50 o
  12  -3   6      605.91      410.64    102.90 o
  13  -3   6     3948.05     4110.25    300.72 o
 -14  -2   6       34.00        0.00     41.23 o
 -13  -2   6       60.07       80.50     39.94 o
 -12  -2   6      357.87      282.50     41.20 o
 -11  -2   6        7.59       39.80     24.30 o
 -10  -2   6     2457.52     2388.70     99.11 o
  -9  -2   6     1607.12     1694.46     68.35 o
  -8  -2   6      145.82      102.61     20.53 o
  -7  -2   6        7.56       17.41     15.68 o
  -6  -2   6      978.63      863.64     49.25 o
  -5  -2   6      467.15      530.95     44.55 o
  -4  -2   6     1940.45     1712.91     63.91 o
  -3  -2   6     9296.53     9708.39    137.85 o
  -2  -2   6     3161.23     3452.35    137.60 o
  -1  -2   6      289.42      258.64     16.53 o
   0  -2   6     4409.15     3984.11    116.15 o
   1  -2   6      838.99     1044.11     40.16 o
   2  -2   6    33254.08    34892.72    199.02 o
   3  -2   6       34.25       39.54     12.32 o
   4  -2   6     3129.71     3371.99     80.43 o
   5  -2   6     7392.45     7156.89    107.37 o
   6  -2   6     3441.81     3233.88     65.82 o
   7  -2   6     1477.27     1529.37     63.03 o
   8  -2   6     1816.76     1882.27     70.01 o
   9  -2   6      186.07      128.15     58.53 o
  10  -2   6        7.56       24.07     45.65 o
  11  -2   6     2646.96     2329.07    202.47 o
  12  -2   6      528.27      499.38    111.96 o
  13  -2   6     1626.91     1659.12    191.16 o
 -14  -1   6     1394.77     1381.63     94.78 o
 -13  -1   6       21.46        0.00     37.13 o
 -12  -1   6      224.02      245.32     39.66 o
 -11  -1   6      640.58      749.37     60.10 o
 -10  -1   6      441.19      559.75     50.16 o
  -9  -1   6      259.11      272.12     29.90 o
  -8  -1   6     1584.73     1611.78     63.51 o
  -7  -1   6      105.37      118.20     22.58 o
  -6  -1   6        9.19       51.21     26.35 o
  -5  -1   6     6751.08     6345.28    144.64 o
  -4  -1   6     1145.60     1189.04     58.92 o
  -3  -1   6     1130.15     1132.21     37.53 o
  -2  -1   6        0.74       90.55     18.40 o
  -1  -1   6      395.44      408.35     25.66 o
   0  -1   6     5898.39     5836.93     83.13 o
   1  -1   6     4613.63     4284.39     74.42 o
   2  -1   6       13.30       19.88      9.29 o
   3  -1   6      211.56      258.29     18.93 o
   4  -1   6     1638.47     1634.34     48.88 o
   5  -1   6       14.23       42.22     10.41 o
   6  -1   6     9661.89     9351.35    148.03 o
   7  -1   6      769.24      753.32     52.40 o
   8  -1   6     1095.64     1047.49    179.95 o
   9  -1   6      200.25      237.76     33.36 o
  10  -1   6      842.27      859.42    123.16 o
  11  -1   6      250.56      213.38     75.89 o
  12  -1   6     3028.77     3276.16    248.42 o
  13  -1   6      581.18      543.22     87.24 o
  14  -1   6     1038.60     1080.08    112.35 o
 -14   0   6      833.57      848.91     77.10 o
 -13   0   6       44.28       12.88     34.49 o
 -12   0   6     1541.57     1509.87     89.65 o
 -11   0   6       97.88      151.44     31.70 o
 -10   0   6     2756.46     2842.73     90.03 o
  -9   0   6     1224.18     1160.10     65.08 o
  -8   0   6      364.93      271.48     36.90 o
  -7   0   6      230.26      295.62    111.80 o
  -6   0   6     5278.65     5368.51    149.82 o
  -5   0   6      301.00      328.10     40.32 o
  -4   0   6     6931.56     6544.14    599.03 o
  -3   0   6       99.43       94.11     14.11 o
  -2   0   6       22.11      100.00     20.22 o
  -1   0   6     3784.74     3421.25     67.96 o
   0   0   6      511.73      447.88     21.92 o
   1   0   6      188.52      148.48     15.49 o
   2   0   6     1820.39     1706.81     31.96 o
   3   0   6     2580.53     2844.44     50.30 o
   4   0   6      209.46      159.63     13.47 o
   5   0   6     7170.76     6971.94    100.12 o
   6   0   6      634.61      614.84     38.89 o
   7   0   6     4917.94     4804.88    161.65 o
   8   0   6      968.99     1052.85     64.43 o
   9   0   6      298.30      288.29     37.43 o
  10   0   6     5391.41     5225.01    139.43 o
  11   0   6     1642.39     1615.27    116.16 o
  12   0   6        4.79       15.71     36.51 o
  13   0   6      553.04      701.75     86.61 o
  14   0   6       14.40        0.00     43.27 o
  15   0   6      371.16      563.91    127.82 o
 -14   1   6      100.00       77.05     37.99 o
 -13   1   6      893.08      931.76     77.08 o
 -12   1   6      576.57      574.57    121.99 o
 -11   1   6     3773.30     3663.36    121.71 o
 -10   1   6       23.39       53.36     20.69 o
  -9   1   6     3798.55     3811.94     96.48 o
  -8   1   6      326.07      321.81     35.04 o
  -7   1   6      932.76      968.92     68.33 o
  -6   1   6      667.83      603.79     53.15 o
  -5   1   6    13666.33    13355.01    288.08 o
  -4   1   6       69.30      162.07     27.51 o
  -3   1   6     4951.07     4864.36    156.65 o
  -2   1   6     1078.08     1083.25     29.39 o
  -1   1   6      185.52      275.99     45.48 o
   0   1   6    20949.00    20132.00    333.10 o
   1   1   6       27.92       76.65     14.12 o
   2   1   6       82.71      166.79     19.89 o
   3   1   6      610.83      530.68     26.65 o
   4   1   6      149.47      206.10     17.86 o
   5   1   6     4948.07     4988.30     85.44 o
   6   1   6     3339.76     3102.73     73.19 o
   7   1   6     1925.64     1799.56     70.86 o
   8   1   6      751.38      859.73     52.10 o
   9   1   6      621.18      617.24     46.35 o
  10   1   6     1081.23     1051.08     60.98 o
  11   1   6     2681.13     2605.25    187.16 o
  12   1   6     1079.02     1148.29    102.22 o
  13   1   6       18.82       30.54     50.39 o
  14   1   6        4.89        0.00     43.38 o
  15   1   6      424.39      365.40    105.41 o
 -14   2   6      146.90      241.69     73.12 o
 -13   2   6      371.04      260.19     49.84 o
 -12   2   6     1543.74     1505.92    110.72 o
 -11   2   6      937.10      957.30     97.11 o
 -10   2   6     1650.97     1722.55     66.39 o
  -9   2   6        4.57        5.34     17.63 o
  -8   2   6      419.77      427.05     38.59 o
  -7   2   6     3294.91     3128.21     93.39 o
  -6   2   6     3347.79     3218.64     88.65 o
  -5   2   6     4503.47     4722.93     99.92 o
  -4   2   6     5449.43     4995.41     81.22 o
  -3   2   6       92.67      147.76     14.73 o
  -2   2   6      523.63      981.46     50.54 o
  -1   2   6    14374.06    13432.87    135.19 o
   0   2   6       39.31      108.02     25.88 o
   1   2   6    11275.09    11423.17    158.57 o
   2   2   6       37.19       79.69     11.89 o
   3   2   6      357.94      379.05     20.86 o
   4   2   6     7112.10     6729.12     99.78 o
   5   2   6     2562.81     2190.46     56.45 o
   6   2   6        8.51        9.17     11.60 o
   7   2   6     2353.84     2396.92     68.98 o
   8   2   6     1046.01     1023.13     58.08 o
   9   2   6     1357.43     1295.60     76.82 o
  10   2   6     2704.00     2882.67    101.52 o
  11   2   6     2879.10     2886.72    105.10 o
  12   2   6      342.49      305.14     57.80 o
  13   2   6      108.28       67.37     41.20 o
  14   2   6       99.25       43.90     40.26 o
  15   2   6      504.98      571.09    120.01 o
 -13   3   6      120.05       74.63     53.76 o
 -12   3   6     1437.41     1417.51    136.88 o
 -11   3   6     1980.47     2086.32    123.92 o
 -10   3   6      846.40      937.58     59.78 o
  -9   3   6      211.22      215.23     25.04 o
  -8   3   6       30.25       54.74     19.16 o
  -7   3   6     4150.74     4323.52    110.81 o
  -6   3   6     3392.49     3298.67     91.31 o
  -5   3   6      224.78      215.56     23.34 o
  -4   3   6     2496.21     2987.45     64.51 o
  -3   3   6      676.98      690.48     28.20 o
  -2   3   6    10552.13    11063.23    143.49 o
  -1   3   6     5990.25     6341.82    220.52 o
   0   3   6    14898.54    15597.03    288.66 o
   1   3   6      603.88      589.05     72.31 o
   2   3   6     2069.42     1977.23    121.48 o
   3   3   6    11372.97    11129.84    169.17 o
   4   3   6      149.39      146.71     16.39 o
   5   3   6     6526.95     6300.48    127.93 o
   6   3   6     3502.65     3361.14     87.68 o
   7   3   6      206.87      231.82     24.65 o
   8   3   6     1390.64     1328.80     65.70 o
   9   3   6      706.67      775.30     52.98 o
  10   3   6     1181.99     1262.07     61.84 o
  11   3   6      985.26      830.42     60.33 o
  12   3   6     1270.68     1092.06    126.36 o
  13   3   6       47.47       28.38     68.34 o
  14   3   6      415.87      403.12     73.98 o
  15   3   6      339.32      251.95     65.26 o
 -13   4   6      121.87      144.67     66.82 o
 -12   4   6        1.48        0.00     50.31 o
 -11   4   6      320.52      369.77     60.56 o
 -10   4   6      158.34      122.39     34.64 o
  -9   4   6       79.64      124.21     30.08 o
  -8   4   6      304.85      297.66     33.76 o
  -7   4   6     1114.63     1066.21     56.88 o
  -6   4   6      157.19      212.70     34.67 o
  -5   4   6     1856.37     1955.72     67.21 o
  -4   4   6        6.47       27.98     14.87 o
  -3   4   6     1410.63     1653.43     40.70 o
  -2   4   6     6227.04     6188.67    142.76 o
  -1   4   6    14963.69    15185.28    192.49 o
   0   4   6     9598.70     9140.02    164.56 o
   1   4   6     8547.13     7979.36    111.53 o
   2   4   6     9067.03     9827.52    277.43 o
   3   4   6     2652.58     2538.63     89.27 o
   4   4   6     7200.52     6165.22    122.38 o
   5   4   6       12.07       11.94     20.65 o
   6   4   6     1026.44      972.59     94.50 o
   7   4   6       57.96       46.15     27.77 o
   8   4   6      145.57      106.54     33.28 o
   9   4   6      327.05      372.76     39.23 o
  10   4   6     5562.55     5852.01    147.66 o
  11   4   6     2092.45     1947.46     89.60 o
  12   4   6     1016.96     1057.65     68.35 o
  13   4   6       12.18       53.05     33.65 o
  14   4   6      538.73      484.94     78.68 o
  15   4   6     2182.21     2305.44    162.66 o
 -12   5   6      978.08      928.48    142.89 o
 -11   5   6       89.22       49.59     55.97 o
 -10   5   6       56.62       71.14     37.76 o
  -9   5   6       24.64       30.41     20.47 o
  -8   5   6      127.94      104.70     26.19 o
  -7   5   6     1116.54     1245.76     74.83 o
  -6   5   6     4440.64     4339.54     91.09 o
  -5   5   6       22.65       31.75     11.84 o
  -4   5   6       28.60       35.90     11.26 o
  -3   5   6      533.48      640.02     26.25 o
  -2   5   6      790.27      776.13     46.36 o
  -1   5   6     3029.34     3034.58     73.05 o
   0   5   6    14087.21    14227.17    147.55 o
   1   5   6     1814.46     1971.76     50.89 o
   2   5   6        4.62       71.56     40.73 o
   3   5   6    11133.74    11200.88    219.54 o
   4   5   6      413.66      335.31     39.33 o
   5   5   6     7142.38     7015.96    258.69 o
   6   5   6       78.44       77.26     42.53 o
   7   5   6      924.13      824.50     96.31 o
   8   5   6     5126.82     4753.38    230.54 o
   9   5   6      977.30      824.57    104.44 o
  10   5   6     1177.33     1121.90    121.74 o
  11   5   6     2185.72     1994.96    164.47 o
  12   5   6       96.36      122.69     56.15 o
  13   5   6      633.92      715.60    139.74 o
  14   5   6     1369.37     1496.01     98.08 o
  15   5   6      590.81      610.67     93.40 o
 -12   6   6      539.95      482.27    110.35 o
 -11   6   6     1269.39     1327.47    163.55 o
 -10   6   6       37.57        0.00     38.15 o
  -9   6   6       17.85       31.86     37.55 o
  -8   6   6      651.66      676.65     65.80 o
  -7   6   6     2888.31     3167.99    100.87 o
  -6   6   6     1032.89     1010.77     50.15 o
  -5   6   6     4655.18     4647.86     86.02 o
  -4   6   6      489.74      508.19     28.87 o
  -3   6   6       83.87       75.79     13.32 o
  -2   6   6     1874.72     1840.61     49.12 o
  -1   6   6     1718.89     1596.86     76.31 o
   0   6   6     2245.91     2275.90     98.57 o
   1   6   6     1690.82     1519.72     50.96 o
   2   6   6      689.42      742.85     43.19 o
   3   6   6     1039.74      840.65     92.21 o
   4   6   6    10169.71    10272.86    313.67 o
   5   6   6      583.66      590.00     81.56 o
   6   6   6     2106.09     2326.86    160.53 o
   7   6   6      785.20      786.59     97.83 o
   8   6   6     2652.64     2536.01    176.46 o
   9   6   6      615.31      543.50     91.04 o
  10   6   6      705.15      755.09    103.41 o
  11   6   6      446.37      414.34     85.69 o
  12   6   6      124.36      151.22     62.93 o
  13   6   6      452.58      389.58     84.65 o
  14   6   6      213.01      213.80     74.92 o
  15   6   6     1846.24     2206.15    196.65 o
 -11   7   6     1921.38     1999.79    211.30 o
 -10   7   6       83.20       33.72     55.95 o
  -9   7   6     1202.65     1251.18     94.53 o
  -8   7   6       49.03       55.06     67.39 o
  -7   7   6     3383.06     3444.51     96.87 o
  -6   7   6     3408.91     3386.00     91.99 o
  -5   7   6      689.43      588.89     51.27 o
  -4   7   6        2.65        4.73     14.45 o
  -3   7   6     1994.18     1950.30     53.49 o
  -2   7   6        5.44       76.60     14.28 o
  -1   7   6     6182.75     6136.33    101.25 o
   0   7   6      198.85      180.49     21.70 o
   1   7   6       46.15       37.36     14.56 o
   2   7   6     1769.23     1948.73    111.24 o
   3   7   6     4504.69     4615.50    213.38 o
   4   7   6     2969.23     2826.75    173.52 o
   5   7   6     2118.88     2001.16    151.55 o
   6   7   6      708.52      708.63     94.02 o
   7   7   6      546.56      521.09     83.45 o
   8   7   6     1210.75     1200.07    128.28 o
   9   7   6      386.82      599.69     96.88 o
  10   7   6      991.34      924.13    121.64 o
  11   7   6      176.31      279.15     78.04 o
  12   7   6      168.48       67.11     51.90 o
  13   7   6      333.42      335.35     85.53 o
  14   7   6     1900.11     1874.33    186.87 o
  15   7   6      151.14      145.42     70.84 o
 -10   8   6      291.18      154.29     75.46 o
  -9   8   6     1140.89     1125.98    153.85 o
  -8   8   6     3521.88     3660.76    131.12 o
  -7   8   6      126.18      117.26     24.06 o
  -6   8   6      728.78      756.94     47.29 o
  -5   8   6      148.22      124.35     23.68 o
  -4   8   6      704.78      712.24     43.10 o
  -3   8   6     1688.68     1726.82     54.40 o
  -2   8   6     4742.25     4750.31     85.81 o
  -1   8   6     1477.24     1387.26     53.82 o
   0   8   6     2106.99     2051.35     70.77 o
   1   8   6      461.83      500.23     41.52 o
   2   8   6      456.06      412.64     77.71 o
   3   8   6     4446.36     4678.10    224.29 o
   4   8   6     6169.98     6060.16    261.51 o
   5   8   6     3448.23     3219.20    197.37 o
   6   8   6      259.82      301.75     69.23 o
   7   8   6     3427.69     3575.61    218.10 o
   8   8   6      652.13      592.05     96.25 o
   9   8   6     7709.75     7902.80    340.54 o
  10   8   6        6.09       33.76     51.61 o
  11   8   6        0.30       15.87     45.81 o
  12   8   6       16.83        0.00     52.03 o
  13   8   6        1.67       52.89     56.04 o
  14   8   6      253.97      213.32     74.31 o
 -10   9   6      285.00      132.70     73.00 o
  -9   9   6       80.53       15.66     41.59 o
  -8   9   6     2365.40     2346.33    145.04 o
  -7   9   6      188.97      199.98     37.35 o
  -6   9   6        7.03       40.06     20.62 o
  -5   9   6      392.94      260.20     31.11 o
  -4   9   6      410.91      436.33     37.21 o
  -3   9   6     1512.90     1474.49     62.04 o
  -2   9   6     6767.85     6898.39    127.14 o
  -1   9   6     2754.69     2898.55     98.90 o
   0   9   6     1513.72     1476.31     83.59 o
   1   9   6     4970.29     5051.08    150.50 o
   2   9   6     2748.81     2820.12    177.23 o
   3   9   6      228.58      207.18     60.24 o
   4   9   6     4016.71     4054.11    225.00 o
   5   9   6      253.93      261.68     70.10 o
   6   9   6      662.34      589.65     97.32 o
   7   9   6      950.88     1062.64    126.80 o
   8   9   6     5575.29     5663.37    288.97 o
   9   9   6     1421.29     1079.14    130.70 o
  10   9   6     3209.37     2964.42    223.27 o
  11   9   6       15.57        6.35     48.71 o
  12   9   6      110.76       54.39     64.96 o
  13   9   6      441.50      439.12    100.70 o
  14   9   6      702.51      625.68    120.52 o
  -9  10   6      860.91     1052.13    107.73 o
  -8  10   6      250.90      172.82     59.18 o
  -7  10   6        8.72        0.00     69.12 o
  -6  10   6      656.59      622.93     46.67 o
  -5  10   6      117.06       89.39     23.45 o
  -4  10   6      151.27      166.61     28.47 o
  -3  10   6     5205.02     5271.67    120.63 o
  -2  10   6      332.55      417.63     37.12 o
  -1  10   6      170.84      146.46     35.70 o
   0  10   6      822.74      832.76     69.10 o
   1  10   6     1678.23     1817.32    102.72 o
   2  10   6     4204.51     4162.43    222.60 o
   3  10   6     3224.85     3312.66    205.78 o
   4  10   6      963.13     1020.22    118.95 o
   5  10   6        5.17        0.00     45.49 o
   6  10   6     2001.98     1925.50    172.00 o
   7  10   6      220.36      155.98     55.31 o
   8  10   6     3005.96     2581.86    207.87 o
   9  10   6     2380.16     2422.96    205.45 o
  10  10   6      444.32      294.20     76.87 o
  11  10   6       22.95       44.42     50.41 o
  12  10   6     1475.69     1662.71    180.78 o
  13  10   6        9.25       51.16     50.09 o
  14  10   6     1701.17     1678.65    191.94 o
  -8  11   6     1061.82     1047.58    192.71 o
  -7  11   6      726.71      715.00     85.33 o
  -6  11   6       21.41       38.25     35.20 o
  -5  11   6      369.87      407.77     41.27 o
  -4  11   6      441.27      374.43     39.19 o
  -3  11   6      419.71      433.90     40.30 o
  -2  11   6     1111.12     1250.88     76.06 o
  -1  11   6      827.80     1008.40    100.92 o
   0  11   6     4150.09     4076.68    212.92 o
   1  11   6     5070.14     5274.27    172.23 o
   2  11   6     1904.22     2012.39    162.86 o
   3  11   6     2487.10     2455.19    183.95 o
   4  11   6      154.07      187.65     66.04 o
   5  11   6      507.88      432.84     82.72 o
   6  11   6     1467.45     1318.82    149.57 o
   7  11   6      322.31      331.36     86.18 o
   8  11   6       15.48        0.00     53.39 o
   9  11   6      695.57      767.22    119.38 o
  10  11   6      236.90      224.01     79.43 o
  11  11   6      266.70      279.58     80.50 o
  12  11   6      797.72      840.76    138.48 o
  13  11   6     1026.21     1279.74    173.11 o
  -7  12   6      528.28      528.15     79.16 o
  -6  12   6       58.80       36.96     68.20 o
  -5  12   6      108.55       84.39     75.42 o
  -4  12   6      166.81      148.27     30.37 o
  -3  12   6     1290.13     1482.36     71.71 o
  -2  12   6      209.91      196.49     73.68 o
  -1  12   6     2835.23     2557.24     90.53 o
   0  12   6      162.37      158.03     39.17 o
   1  12   6      544.59      647.46     76.48 o
   2  12   6     6985.51     6923.98    309.23 o
   3  12   6     2107.77     2151.15    179.08 o
   4  12   6     1127.59     1016.47    131.91 o
   5  12   6       23.22       48.77     41.24 o
   6  12   6      946.84      810.82    122.73 o
   7  12   6      989.48     1113.92    143.64 o
   8  12   6      221.62      229.17     74.09 o
   9  12   6       36.11       42.75     48.13 o
  10  12   6      496.35      513.50    107.22 o
  11  12   6       79.14       92.26     69.75 o
  12  12   6      436.29      487.64    111.59 o
  -6  13   6      100.93      129.88     45.75 o
  -5  13   6     1553.92     1528.67    119.66 o
  -4  13   6      413.74      382.86     49.92 o
  -3  13   6      203.83      304.32     39.70 o
  -2  13   6      916.54      930.97     77.34 o
  -1  13   6        7.99       16.15     29.82 o
   0  13   6      226.97      273.00     82.82 o
   1  13   6     2339.92     2344.92    128.33 o
   2  13   6     1368.11     1264.42    141.62 o
   3  13   6     3209.71     3461.51    234.56 o
   4  13   6      181.54       84.25     55.06 o
   5  13   6     1442.12     1365.22    157.13 o
   6  13   6     3001.80     3161.24    240.80 o
   7  13   6      651.98      749.04    126.05 o
   8  13   6       54.24       25.47     50.39 o
   9  13   6       26.84       47.71     62.90 o
  10  13   6        1.36       31.76     55.77 o
  11  13   6       84.04       76.39     63.48 o
  -4  14   6     1798.08     1964.74    235.45 o
  -3  14   6       50.10       66.36     33.07 o
  -2  14   6      505.36      543.50     67.38 o
  -1  14   6       87.93       98.59     58.15 o
   0  14   6      253.16      322.96     54.18 o
   1  14   6       84.73      120.64     37.55 o
   2  14   6     3141.22     3242.50    228.21 o
   3  14   6      185.25      266.45     80.33 o
   4  14   6     2835.09     3024.18    232.72 o
   5  14   6     2270.44     2494.66    216.06 o
   6  14   6      762.14      957.71    141.94 o
   7  14   6     2734.63     2755.25    235.05 o
   8  14   6      227.66      409.99    102.58 o
   9  14   6      391.99      223.05     84.53 o
  10  14   6      132.09      172.12     79.04 o
  -2  15   6        3.19        0.00     39.15 o
  -1  15   6        0.82       35.14     35.50 o
   0  15   6     1184.17     1228.84    102.41 o
   1  15   6      865.15     1049.95     96.29 o
   2  15   6      206.86      219.38    117.22 o
   3  15   6      811.48      688.42    115.24 o
   4  15   6      255.32      208.02     82.24 o
   5  15   6       39.99       41.54     60.81 o
   6  15   6     3433.17     3591.68    270.98 o
   7  15   6      387.30      477.02    114.18 o
   8  15   6     2441.17     2790.57    251.00 o
   1  16   6      512.69      498.54     79.48 o
   2  16   6      192.55      164.16     63.61 o
   3  16   6       45.57        7.90     57.02 o
   4  16   6       22.32        0.00     63.95 o
   5  16   6      594.66      780.32    142.38 o
   6  16   6       19.95        0.00     78.46 o
  -6 -14   7     1796.29     1776.46    211.06 o
  -5 -14   7      902.69      809.06    139.79 o
  -4 -14   7      462.57      442.63    112.59 o
  -3 -14   7      166.08      101.49     64.26 o
  -2 -14   7     1039.42      910.26    143.30 o
  -1 -14   7        9.03        0.00     69.46 o
   0 -14   7     2410.63     2333.86    211.35 o
   1 -14   7       36.17      152.33     80.55 o
  -8 -13   7      147.32        0.00     55.85 o
  -7 -13   7     1421.77     1585.65    194.74 o
  -6 -13   7       58.54      132.74     75.85 o
  -5 -13   7      383.96      422.71    102.10 o
  -4 -13   7      205.29      250.96     86.10 o
  -3 -13   7      711.31      774.55    129.28 o
  -2 -13   7      608.50      656.85    121.87 o
  -1 -13   7     1338.06     1567.89    127.84 o
   0 -13   7       12.51        4.99     89.76 o
   1 -13   7      605.79      580.79     84.97 o
   2 -13   7       18.91      106.62     89.56 o
   3 -13   7     1052.21     1112.44    114.17 o
  -9 -12   7       34.17        5.69     55.94 o
  -8 -12   7     1896.12     2187.59    224.67 o
  -7 -12   7      633.99      570.84    124.36 o
  -6 -12   7     1511.66     1443.14    177.27 o
  -5 -12   7      195.39      183.87     68.84 o
  -4 -12   7        9.84       47.16     43.65 o
  -3 -12   7     1512.19     1605.16    173.67 o
  -2 -12   7       44.46       54.03     56.67 o
  -1 -12   7      238.32      148.47     52.45 o
   0 -12   7     1439.85     1529.94    121.16 o
   1 -12   7       20.46       82.17     55.78 o
   2 -12   7       81.41       80.87     38.88 o
   3 -12   7     1778.47     1807.41    136.62 o
   4 -12   7       10.26       27.35     56.97 o
   5 -12   7      976.30     1243.08    121.54 o
 -11 -11   7      990.73     1023.14    165.12 o
 -10 -11   7      754.33      618.29    134.14 o
  -9 -11   7      338.32      250.44    100.51 o
  -8 -11   7       29.70       22.72     59.94 o
  -7 -11   7     2351.22     2232.95    215.36 o
  -6 -11   7      347.78      451.43    104.24 o
  -5 -11   7      735.89      686.07    121.18 o
  -4 -11   7        1.15        0.00     48.04 o
  -3 -11   7       92.81       32.89     43.61 o
  -2 -11   7     1992.93     1936.77    183.55 o
  -1 -11   7      564.67      538.28     74.98 o
   0 -11   7        8.02      162.28     53.43 o
   1 -11   7     1314.83     1274.29    138.11 o
   2 -11   7      101.30      151.87     39.44 o
   3 -11   7        9.50        0.00     32.31 o
   4 -11   7     1110.21     1189.62    111.00 o
   5 -11   7      320.24      248.14     64.44 o
   6 -11   7      591.49      700.05    168.79 o
   7 -11   7      469.92      483.04    114.54 o
 -12 -10   7     1121.82     1045.83    162.10 o
 -11 -10   7      486.58      614.63    129.78 o
 -10 -10   7      803.37      702.82    133.33 o
  -9 -10   7      598.99      637.43    126.51 o
  -8 -10   7     3012.26     3132.22    250.90 o
  -7 -10   7     1858.11     1987.02    202.14 o
  -6 -10   7     2924.32     2863.41    233.74 o
  -5 -10   7       96.86      101.31     67.54 o
  -4 -10   7       37.25       36.17     56.66 o
  -3 -10   7     1105.80     1248.99    145.56 o
  -2 -10   7        0.00       20.90     40.09 o
  -1 -10   7      704.37      754.33     83.71 o
   0 -10   7      801.94      708.98     80.15 o
   1 -10   7        4.39        0.00     39.24 o
   2 -10   7       65.27       80.44     29.41 o
   3 -10   7      463.32      443.45     49.29 o
   4 -10   7      381.30      434.46     52.06 o
   5 -10   7     1165.46     1241.68    108.90 o
   6 -10   7       21.01       68.14     47.27 o
   7 -10   7       12.07        0.00     45.89 o
   8 -10   7     2281.83     2586.75    231.52 o
 -12  -9   7      881.81     1076.81    166.33 o
 -11  -9   7      351.76      301.43     88.02 o
 -10  -9   7      184.66      196.02     82.60 o
  -9  -9   7        8.53       22.23     67.46 o
  -8  -9   7     1029.23     1307.19    160.68 o
  -7  -9   7     3426.17     3867.03    261.02 o
  -6  -9   7     3631.12     3458.40    247.35 o
  -5  -9   7      106.43      143.99     65.41 o
  -4  -9   7     2284.24     2051.86    181.14 o
  -3  -9   7      563.76      696.81    113.46 o
  -2  -9   7     5641.49     5674.24    200.04 o
  -1  -9   7       13.66       73.30     52.96 o
   0  -9   7       83.61      130.35     45.18 o
   1  -9   7       83.05      109.71     65.79 o
   2  -9   7       25.99       18.82     33.33 o
   3  -9   7      134.55      160.97     42.74 o
   4  -9   7     4863.40     4622.69    144.62 o
   5  -9   7        3.97       45.90     38.68 o
   6  -9   7     1283.72     1371.92    112.23 o
   7  -9   7     1152.86     1178.48    220.02 o
   8  -9   7      205.29      160.10     54.29 o
   9  -9   7     2053.38     1875.36    143.34 o
 -13  -8   7      988.52     1187.05    170.07 o
 -12  -8   7      245.06      112.82     65.55 o
 -11  -8   7       93.46      147.28     74.66 o
 -10  -8   7      108.55      188.83     77.29 o
  -9  -8   7     2574.85     2885.37    230.74 o
  -8  -8   7       13.97      124.88     67.84 o
  -7  -8   7     4683.95     4463.08    272.10 o
  -6  -8   7       52.77       10.81     46.01 o
  -5  -8   7      558.67      645.04    104.72 o
  -4  -8   7     3889.89     3945.31    241.61 o
  -3  -8   7      704.80      752.25    108.77 o
  -2  -8   7     3274.62     3409.94    150.42 o
  -1  -8   7     2345.34     2224.52    125.53 o
   0  -8   7       98.67      173.96    115.09 o
   1  -8   7      281.88      186.33     47.69 o
   2  -8   7     3421.23     3368.40    144.52 o
   3  -8   7     1961.46     2034.57     93.10 o
   4  -8   7     3975.46     3881.24    128.10 o
   5  -8   7     1340.41     1315.82     76.65 o
   6  -8   7      441.10      354.20     57.71 o
   7  -8   7      159.03      168.08     45.37 o
   8  -8   7     5444.62     5207.91    216.29 o
   9  -8   7      464.54      420.50     89.60 o
  10  -8   7      893.32     1063.75    153.34 o
 -13  -7   7       94.20      233.72     87.52 o
 -12  -7   7       10.66        0.00     58.28 o
 -11  -7   7       15.94       19.23     59.71 o
 -10  -7   7      300.09      270.06     89.93 o
  -9  -7   7      642.21      797.07    124.64 o
  -8  -7   7     2540.21     2534.37    205.00 o
  -7  -7   7      478.89      686.24    110.85 o
  -6  -7   7     2527.21     2707.02    203.53 o
  -5  -7   7     1389.06     1315.74     73.59 o
  -4  -7   7      423.55      417.80     44.39 o
  -3  -7   7     9264.93     8928.01    340.54 o
  -2  -7   7     2311.39     2362.29    119.58 o
  -1  -7   7     3870.12     3889.18    151.36 o
   0  -7   7     2242.21     2353.96    195.89 o
   1  -7   7      805.85      905.93    111.23 o
   2  -7   7      609.18      795.67    107.27 o
   3  -7   7     5560.15     5850.22    221.64 o
   4  -7   7     2839.55     3070.64    139.21 o
   5  -7   7      645.42      622.82     69.28 o
   6  -7   7       31.52       15.34     35.35 o
   7  -7   7     2358.97     2196.20    132.53 o
   8  -7   7      136.96      127.45     39.39 o
   9  -7   7     6987.03     7528.87    260.51 o
  10  -7   7      175.00       66.56     45.19 o
  11  -7   7      502.79      365.44     95.50 o
 -14  -6   7      454.19      320.98     92.42 o
 -13  -6   7     2304.15     2388.19    219.43 o
 -12  -6   7      353.75      462.32    103.11 o
 -11  -6   7       52.37      103.15     58.71 o
 -10  -6   7     1219.35     1385.36    157.54 o
  -9  -6   7      321.50      376.89     86.18 o
  -8  -6   7     2572.08     2673.47    205.96 o
  -7  -6   7      229.93      365.34     83.60 o
  -6  -6   7        4.41       29.13     38.49 o
  -5  -6   7       32.69       37.21     23.47 o
  -4  -6   7     2898.77     2954.35     94.44 o
  -3  -6   7     1773.28     1883.56     74.16 o
  -2  -6   7     4725.04     4803.63    156.35 o
  -1  -6   7       30.03       86.46     38.04 o
   0  -6   7       93.12      126.15     37.24 o
   1  -6   7     2963.39     2814.15    125.61 o
   2  -6   7     1971.73     1923.43     97.80 o
   3  -6   7     1189.76     1304.34     66.56 o
   4  -6   7      870.05     1087.31     62.10 o
   5  -6   7       37.39       36.62     27.72 o
   6  -6   7      171.57      132.22     64.17 o
   7  -6   7      451.19      355.99     82.50 o
   8  -6   7     2246.83     2199.69    145.76 o
   9  -6   7      719.72      625.91     99.08 o
  10  -6   7        2.26        0.00     41.49 o
  11  -6   7      656.73      509.90     78.28 o
 -14  -5   7     1128.19     1054.02    147.87 o
 -13  -5   7      178.17      106.68     51.51 o
 -12  -5   7     1770.20     1949.92    119.07 o
 -11  -5   7       27.17       75.06     50.28 o
 -10  -5   7     1369.74     1379.60    109.91 o
  -9  -5   7     3943.05     3931.57    246.08 o
  -8  -5   7     1533.17     1453.98    147.09 o
  -7  -5   7     1975.74     2007.63    168.12 o
  -6  -5   7        0.11       25.34     25.94 o
  -5  -5   7      791.88      708.24     63.41 o
  -4  -5   7       12.56       35.55     24.67 o
  -3  -5   7     5803.56     6106.78    117.36 o
  -2  -5   7     2192.02     2333.68    104.49 o
  -1  -5   7     1505.78     1458.82     84.52 o
   0  -5   7      550.78      526.10     54.08 o
   1  -5   7      114.07      202.04     52.09 o
   2  -5   7     3347.36     3738.31    129.24 o
   3  -5   7     1166.77     1221.68     61.37 o
   4  -5   7       58.96       40.56     18.31 o
   5  -5   7      332.86      315.77     33.15 o
   6  -5   7     1366.15     1363.42     67.10 o
   7  -5   7      366.40      279.87     49.03 o
   8  -5   7     1407.50     1379.80    102.42 o
   9  -5   7     1365.02     1593.93    115.05 o
  10  -5   7      155.63       94.25     43.52 o
  11  -5   7     1232.91     1239.78    113.11 o
  12  -5   7     1782.56     1675.55    198.67 o
 -14  -4   7      898.63      943.22     99.39 o
 -13  -4   7      998.77      943.71     74.17 o
 -12  -4   7       12.92       74.92     29.88 o
 -11  -4   7       33.78       43.36     63.07 o
 -10  -4   7     1536.33     1861.30    107.41 o
  -9  -4   7     2196.44     2399.06    117.42 o
  -8  -4   7     4814.03     5099.88    262.29 o
  -7  -4   7     2190.89     2125.48    115.13 o
  -6  -4   7     2066.60     1918.27    106.79 o
  -5  -4   7     5255.61     5097.39    232.64 o
  -4  -4   7     7074.49     6902.24    158.03 o
  -3  -4   7     1092.24     1117.53     50.83 o
  -2  -4   7     3020.13     2799.49    164.73 o
  -1  -4   7      383.66      420.64     47.69 o
   0  -4   7       99.33       82.18     43.02 o
   1  -4   7      510.41      543.58     50.75 o
   2  -4   7     3807.61     3712.60    123.80 o
   3  -4   7      539.76      518.20     39.56 o
   4  -4   7      408.95      457.92     37.82 o
   5  -4   7      258.87      286.16     33.06 o
   6  -4   7     1584.15     1447.26     55.32 o
   7  -4   7     4619.82     4839.46    120.25 o
   8  -4   7      251.80      256.65     47.74 o
   9  -4   7      346.74      427.17     62.72 o
  10  -4   7      198.80      165.17     48.83 o
  11  -4   7      238.44      213.93     80.80 o
  12  -4   7      927.34     1031.37    158.08 o
 -14  -3   7      156.10      133.18     62.58 o
 -13  -3   7      196.77      194.64     39.18 o
 -12  -3   7       69.66       35.99     26.52 o
 -11  -3   7      182.35      169.36     33.25 o
 -10  -3   7       53.62      112.18     32.47 o
  -9  -3   7     4581.07     4799.39    117.90 o
  -8  -3   7      167.17      250.68     30.16 o
  -7  -3   7     2665.01     2401.58    118.52 o
  -6  -3   7      990.16      867.29     96.42 o
  -5  -3   7      173.37      183.96     50.56 o
  -4  -3   7     7547.14     7635.10    170.51 o
  -3  -3   7     1294.07     1195.63     66.88 o
  -2  -3   7      522.38      520.32     30.92 o
  -1  -3   7      337.02      400.81     32.57 o
   0  -3   7     4384.04     4279.22    100.64 o
   1  -3   7     5572.33     5456.14    140.69 o
   2  -3   7    12614.95    12972.06    171.97 o
   3  -3   7     4251.03     4323.71    162.39 o
   4  -3   7      232.61      231.59     27.22 o
   5  -3   7      269.16      309.36     32.02 o
   6  -3   7     1373.75     1350.24     52.12 o
   7  -3   7      805.29      874.38     43.12 o
   8  -3   7     1588.63     1667.21     76.07 o
   9  -3   7       15.58       10.09     31.22 o
  10  -3   7      537.83      460.19     98.38 o
  11  -3   7     1358.86     1580.82    177.84 o
  12  -3   7      717.06      720.73    131.92 o
  13  -3   7      127.06       61.82     75.44 o
 -14  -2   7       18.41        3.53     36.91 o
 -13  -2   7      203.50      160.86     45.48 o
 -12  -2   7       96.42       92.24     31.25 o
 -11  -2   7     1623.02     1562.22     86.08 o
 -10  -2   7     1326.84     1340.99     76.46 o
  -9  -2   7      116.39      194.16     29.81 o
  -8  -2   7     2605.63     2540.18     82.51 o
  -7  -2   7       44.86      101.15     31.77 o
  -6  -2   7      244.60      216.78     32.94 o
  -5  -2   7    11366.37    10995.23    201.87 o
  -4  -2   7     1050.52      984.72     60.53 o
  -3  -2   7     4158.05     4184.30    115.36 o
  -2  -2   7      290.20      241.03     29.65 o
  -1  -2   7     3891.06     4107.31     60.06 o
   0  -2   7    17334.44    17964.78    186.93 o
   1  -2   7     2269.71     2077.03     66.30 o
   2  -2   7      134.93      234.73     21.38 o
   3  -2   7     2086.42     2357.92     71.58 o
   4  -2   7       82.26      102.41     25.53 o
   5  -2   7        1.28       41.91     14.33 o
   6  -2   7     1848.99     1858.10     59.85 o
   7  -2   7     7471.11     7646.46    146.64 o
   8  -2   7      369.96      413.03     36.92 o
   9  -2   7      682.76      693.14    110.86 o
  10  -2   7     1373.71     1290.82    149.33 o
  11  -2   7       58.75       42.51     52.91 o
  12  -2   7     2250.37     2507.36    224.94 o
  13  -2   7     1801.24     1773.17    199.58 o
  14  -2   7      195.21      202.37     85.01 o
 -14  -1   7      210.11      300.03     48.62 o
 -13  -1   7      140.08       97.93     40.94 o
 -12  -1   7       12.82        0.00     29.85 o
 -11  -1   7       38.14       31.43     27.32 o
 -10  -1   7     2837.98     2805.86     93.74 o
  -9  -1   7     1193.79     1178.41     59.20 o
  -8  -1   7       31.00       59.59     18.85 o
  -7  -1   7      189.11      243.65     43.93 o
  -6  -1   7     2629.71     2559.48     85.12 o
  -5  -1   7      259.40      369.08     40.80 o
  -4  -1   7     7528.85     7030.32    112.21 o
  -3  -1   7     1694.64     1810.90     89.12 o
  -2  -1   7       78.48      128.87     22.41 o
  -1  -1   7     3220.24     2909.22     67.17 o
   0  -1   7     1146.79     1007.55     57.12 o
   1  -1   7     2419.19     2533.96     68.65 o
   2  -1   7     5339.35     5638.28    110.56 o
   3  -1   7     1559.73     1706.88     57.21 o
   4  -1   7      283.37      307.94     27.97 o
   5  -1   7     3289.36     3280.21     87.79 o
   6  -1   7     1080.11     1028.21     53.13 o
   7  -1   7     7206.43     7343.18    142.37 o
   8  -1   7     1150.67     1187.43     72.89 o
   9  -1   7      595.76      592.77     53.22 o
  10  -1   7      168.57      270.69     78.34 o
  11  -1   7     3880.75     3827.14    256.54 o
  12  -1   7       25.16       53.48     39.78 o
  13  -1   7     1903.54     2015.00    141.67 o
  14  -1   7        3.62        0.00     54.69 o
 -14   0   7     1110.09     1005.69    140.34 o
 -13   0   7      152.09      241.33     42.68 o
 -12   0   7       26.48        0.00     29.28 o
 -11   0   7     2072.18     2072.76     82.64 o
 -10   0   7        4.14       72.89     21.17 o
  -9   0   7        3.13       36.87     19.58 o
  -8   0   7     2768.19     2713.86     98.44 o
  -7   0   7      178.11      157.03     27.17 o
  -6   0   7      201.79      252.58     31.41 o
  -5   0   7     8743.85     8439.76    146.18 o
  -4   0   7      242.29      334.09     26.19 o
  -3   0   7     6469.25     6471.38     91.58 o
  -2   0   7     1591.82     1812.18     52.98 o
  -1   0   7      449.77      450.36     31.82 o
   0   0   7     6416.89     5659.11     85.13 o
   1   0   7      398.50      710.55     55.98 o
   2   0   7      311.58      461.31     18.11 o
   3   0   7       15.86       36.53     11.19 o
   4   0   7      366.15      415.88     24.85 o
   5   0   7      271.49      368.97     22.69 o
   6   0   7     5362.35     5273.63     98.44 o
   7   0   7     3544.80     3446.79     99.64 o
   8   0   7      918.08     1066.04     60.53 o
   9   0   7      336.94      303.14     45.99 o
  10   0   7     1082.26     1089.89     63.09 o
  11   0   7     2052.33     2150.30    132.83 o
  12   0   7     1731.63     1754.54    126.91 o
  13   0   7        3.98        0.00     41.27 o
  14   0   7        3.00       20.75     45.92 o
 -14   1   7      177.24      135.55     51.00 o
 -13   1   7       34.71       75.72     41.96 o
 -12   1   7     1190.40     1283.74     85.71 o
 -11   1   7      351.86      447.42     53.84 o
 -10   1   7      609.42      621.56     49.51 o
  -9   1   7     1148.44     1083.39     54.61 o
  -8   1   7     1893.96     1793.58    196.09 o
  -7   1   7      282.62      280.67     42.58 o
  -6   1   7     2076.70     1919.77     97.47 o
  -5   1   7     2485.68     2760.04    112.83 o
  -4   1   7     9981.69     9472.04    232.15 o
  -3   1   7       50.99      103.80     14.95 o
  -2   1   7      368.13      508.63     22.01 o
  -1   1   7    11008.43     9388.95    740.66 o
   0   1   7     1828.92     1841.28     66.10 o
   1   1   7     7515.84     7673.94    173.69 o
   2   1   7       42.13       98.32     20.34 o
   3   1   7     2802.48     2790.95    100.04 o
   4   1   7     1814.11     1600.79     56.61 o
   5   1   7     1525.68     1530.08     48.46 o
   6   1   7      335.68      310.19     25.20 o
   7   1   7     3553.96     3707.56    104.15 o
   8   1   7     2798.38     2752.01     93.93 o
   9   1   7        6.68       11.02     19.78 o
  10   1   7      809.69      843.45     57.28 o
  11   1   7      972.29      994.52    108.44 o
  12   1   7     1177.24     1188.91    106.06 o
  13   1   7      317.95      275.81     75.20 o
  14   1   7      661.00      759.07     93.04 o
 -13   2   7      377.20      289.72     87.40 o
 -12   2   7     1000.60      949.06     89.10 o
 -11   2   7     2577.79     2405.55    205.13 o
 -10   2   7      246.92      243.12     30.20 o
  -9   2   7      760.67      658.86     42.67 o
  -8   2   7     2067.91     2120.51     83.14 o
  -7   2   7      169.71      218.34     29.21 o
  -6   2   7     6332.91     6125.30    124.61 o
  -5   2   7     3628.80     3439.36     85.51 o
  -4   2   7     1275.54     1345.82     58.72 o
  -3   2   7     3227.52     3320.01    101.77 o
  -2   2   7     5630.09     6214.74    128.98 o
  -1   2   7       59.10       92.99     40.20 o
   0   2   7    20328.48    19435.48    393.30 o
   1   2   7      158.49      207.93     26.42 o
   2   2   7     1776.33     2012.37     70.91 o
   3   2   7        4.36       63.21     20.86 o
   4   2   7      606.36      759.56     34.43 o
   5   2   7     2199.02     2010.44     54.26 o
   6   2   7     1793.77     1594.80     53.31 o
   7   2   7     1550.47     1493.53     55.51 o
   8   2   7      793.27      854.92     54.72 o
   9   2   7        2.05       14.75     20.19 o
  10   2   7      622.74      741.72     61.86 o
  11   2   7     2328.56     2234.94     95.25 o
  12   2   7      612.48      612.75     99.55 o
  13   2   7       50.85      100.25     44.84 o
  14   2   7      459.93      465.74     85.36 o
  15   2   7      808.54      804.90    145.36 o
 -13   3   7       72.70        0.00     65.95 o
 -12   3   7      263.04      326.45     84.02 o
 -11   3   7     1206.90     1053.91     90.31 o
 -10   3   7     1634.69     1715.85     82.01 o
  -9   3   7        3.47       20.91     21.03 o
  -8   3   7       28.94       37.50     19.57 o
  -7   3   7     3976.38     3946.73    144.10 o
  -6   3   7      101.46      177.26     26.54 o
  -5   3   7     5678.80     5569.71    108.50 o
  -4   3   7     2945.55     2882.66     72.08 o
  -3   3   7     2115.88     2478.74     77.31 o
  -2   3   7     4647.34     4384.85    107.94 o
  -1   3   7     9008.87     8648.65    201.50 o
   0   3   7     1815.23     1986.11    133.17 o
   1   3   7    12324.54    12510.80    326.58 o
   2   3   7     1295.69     1399.76     45.03 o
   3   3   7      793.12      967.13     42.58 o
   4   3   7    12018.76    11602.42    125.36 o
   5   3   7     2703.47     2652.12     70.40 o
   6   3   7      610.72      618.56     38.99 o
   7   3   7     1303.26     1344.20     53.12 o
   8   3   7      159.48      135.47     26.10 o
   9   3   7     1344.57     1374.07     72.58 o
  10   3   7     6229.57     6086.98    154.69 o
  11   3   7      891.35     1021.25     67.90 o
  12   3   7     1540.95     1491.33    191.51 o
  13   3   7      117.02      166.30     71.13 o
  14   3   7      222.88      114.62     48.22 o
  15   3   7     1262.07     1640.78    196.23 o
 -12   4   7      785.69      625.55    117.01 o
 -11   4   7      368.77      287.43     76.76 o
 -10   4   7       76.41        0.00     51.73 o
  -9   4   7       12.17        7.61     24.93 o
  -8   4   7      652.30      678.38     51.51 o
  -7   4   7      500.46      590.62     44.50 o
  -6   4   7     4364.02     4429.98    107.45 o
  -5   4   7      204.11      193.79     31.45 o
  -4   4   7     1663.75     1807.18     75.09 o
  -3   4   7     1371.69     1232.83     87.80 o
  -2   4   7      651.10      704.45     47.42 o
  -1   4   7     5236.78     5160.23    212.52 o
   0   4   7     4623.27     4580.75     91.32 o
   1   4   7     2799.09     2610.85    196.83 o
   2   4   7      253.52      290.42     55.30 o
   3   4   7     5378.62     5414.78    132.57 o
   4   4   7     1113.58     1034.56     85.74 o
   5   4   7     9185.01     8633.45    127.97 o
   6   4   7      348.14      346.28     36.32 o
   7   4   7        9.87       25.32     21.41 o
   8   4   7       69.11       51.21     39.21 o
   9   4   7     3616.65     3810.90    195.75 o
  10   4   7      540.43      537.18     60.26 o
  11   4   7     6200.24     6116.79    163.51 o
  12   4   7      838.32      779.55     64.77 o
  13   4   7     1567.76     1668.23    128.15 o
  14   4   7      691.07      825.88     97.98 o
  15   4   7      592.86      500.77    119.28 o
 -12   5   7      147.58        0.00     85.73 o
 -11   5   7      642.68      552.93    114.08 o
 -10   5   7      361.71      272.90     79.43 o
  -9   5   7        2.26       12.64     24.06 o
  -8   5   7       27.91        8.50     19.62 o
  -7   5   7     1268.90     1264.58     63.37 o
  -6   5   7      403.70      369.14     35.10 o
  -5   5   7     2965.27     2818.48     82.68 o
  -4   5   7      395.65      483.92     37.67 o
  -3   5   7       55.38       76.34     13.94 o
  -2   5   7    10714.95    10766.45    189.91 o
  -1   5   7      227.60      276.80     24.72 o
   0   5   7     4707.40     4214.62     64.99 o
   1   5   7      108.80       96.28     13.51 o
   2   5   7       10.15       21.99     16.65 o
   3   5   7      347.53      270.06     58.43 o
   4   5   7    11165.68    11184.44    210.88 o
   5   5   7      381.39      344.52     67.04 o
   6   5   7     1568.92     1738.56     98.30 o
   7   5   7     2287.13     2344.41    114.51 o
   8   5   7      100.16      160.07     40.51 o
   9   5   7     6358.24     6409.17    195.73 o
  10   5   7      328.06      332.21     50.58 o
  11   5   7       42.13       57.28     43.17 o
  12   5   7     2138.05     2288.61    123.62 o
  13   5   7      697.03      716.88     83.09 o
  14   5   7      470.82      415.40    107.62 o
 -11   6   7        6.29       61.88     55.74 o
 -10   6   7      219.39        0.00     70.44 o
  -9   6   7       49.08       10.77     49.11 o
  -8   6   7      222.46      182.77     29.11 o
  -7   6   7     1794.06     1762.16     88.28 o
  -6   6   7     6862.35     7180.38    234.13 o
  -5   6   7      305.42      281.63     36.91 o
  -4   6   7       91.27      135.79     34.88 o
  -3   6   7     1575.50     1650.63     58.23 o
  -2   6   7      251.88      250.36     22.40 o
  -1   6   7    13073.57    12727.37    137.15 o
   0   6   7      333.81      314.60     22.17 o
   1   6   7       16.43       36.79     12.69 o
   2   6   7      586.64      527.61     73.82 o
   3   6   7      185.88      214.05     58.86 o
   4   6   7     2265.97     2532.98    161.64 o
   5   6   7     2122.32     2030.94    106.85 o
   6   6   7       12.26        0.00     41.49 o
   7   6   7      189.90      301.42     69.40 o
   8   6   7     5510.35     5367.27    259.68 o
   9   6   7       39.37        0.00     40.25 o
  10   6   7     1825.55     1676.59    156.28 o
  11   6   7     1474.59     1425.23    101.19 o
  12   6   7      299.04      144.88     39.06 o
  13   6   7      211.03      164.82     44.65 o
  14   6   7     2299.23     2541.16    210.83 o
  15   6   7      114.86      148.98     72.51 o
 -11   7   7      191.36        0.00     92.37 o
 -10   7   7      137.70       15.75     71.23 o
  -9   7   7       50.54       90.11     60.30 o
  -8   7   7     1257.79     1067.87    139.70 o
  -7   7   7      784.13      896.96     57.56 o
  -6   7   7     2844.71     2616.04     81.99 o
  -5   7   7      994.63     1134.35     52.42 o
  -4   7   7     1800.79     1656.64     59.54 o
  -3   7   7      241.55      228.12     20.16 o
  -2   7   7     4972.67     5012.15     93.02 o
  -1   7   7        0.26       13.11     14.31 o
   0   7   7     3453.91     3600.83     82.49 o
   1   7   7       54.64       50.45     19.33 o
   2   7   7        4.58       59.40     27.54 o
   3   7   7     3353.21     3289.49    146.57 o
   4   7   7      948.66      903.59    105.14 o
   5   7   7      227.75      259.01     64.32 o
   6   7   7      393.38      391.33     75.06 o
   7   7   7        3.77        1.08     39.19 o
   8   7   7        9.25        0.00     38.94 o
   9   7   7     5825.52     5991.05    290.62 o
  10   7   7        5.87       42.98     50.20 o
  11   7   7     1361.90     1313.55    146.73 o
  12   7   7       70.46        0.00     50.49 o
  13   7   7       64.45        1.45     50.09 o
  14   7   7      963.13      892.58    130.69 o
 -10   8   7      234.58       55.98     64.98 o
  -9   8   7      584.39      555.59    113.01 o
  -8   8   7      263.43      228.55     72.84 o
  -7   8   7     2312.36     2459.77    104.99 o
  -6   8   7      478.25      569.17     41.49 o
  -5   8   7     1012.85      872.11     48.92 o
  -4   8   7     1358.80     1256.86     55.65 o
  -3   8   7     1459.41     1621.81     72.29 o
  -2   8   7     3451.80     3453.77     83.77 o
  -1   8   7     5316.92     5560.29    149.08 o
   0   8   7     5000.17     5087.64    107.85 o
   1   8   7       94.10      132.17     29.30 o
   2   8   7     3506.02     3835.59    104.93 o
   3   8   7      233.84      181.04     51.91 o
   4   8   7     5289.64     4926.97    243.24 o
   5   8   7     1181.79     1234.02    127.62 o
   6   8   7        2.47        0.00     41.78 o
   7   8   7       35.38       42.14     54.26 o
   8   8   7     2012.32     1893.44    168.79 o
   9   8   7      120.84      204.29     70.55 o
  10   8   7      763.46      866.28    121.85 o
  11   8   7      237.84      324.92     88.92 o
  12   8   7       31.48       14.43     49.35 o
  13   8   7      755.59      846.80    134.00 o
  14   8   7      398.26      359.35     96.27 o
  -9   9   7     2129.93     1966.15    205.58 o
  -8   9   7        8.55       26.66     37.27 o
  -7   9   7       93.79       63.18     39.29 o
  -6   9   7     1019.14      853.77     64.01 o
  -5   9   7       53.33       64.59     22.25 o
  -4   9   7      129.48      157.84     26.98 o
  -3   9   7     6998.71     7198.70    150.32 o
  -2   9   7     2618.33     2869.28    102.36 o
  -1   9   7     5745.10     5688.71    125.14 o
   0   9   7       77.26       64.47     20.71 o
   1   9   7     2533.61     2526.35    120.17 o
   2   9   7     6813.34     6329.98    274.42 o
   3   9   7     9858.26     9854.36    345.61 o
   4   9   7       15.54       11.06     39.78 o
   5   9   7     1570.80     1605.63    148.26 o
   6   9   7        0.05        9.00     41.89 o
   7   9   7     1075.81     1051.51    128.20 o
   8   9   7      392.25      469.17     96.18 o
   9   9   7     4774.20     5078.92    286.79 o
  10   9   7        1.09        0.00     67.55 o
  11   9   7      266.67      335.81     85.04 o
  12   9   7      383.26      372.68     96.77 o
  13   9   7       37.83        0.00     65.42 o
  14   9   7     1244.95     1390.83    172.76 o
  -9  10   7       87.31        0.00     72.31 o
  -8  10   7      785.45      772.38     90.06 o
  -7  10   7       22.81       41.53     58.67 o
  -6  10   7      171.58      121.81     31.24 o
  -5  10   7      271.64      236.29     37.65 o
  -4  10   7      653.84      709.32     48.95 o
  -3  10   7       19.90       27.34     20.75 o
  -2  10   7     3391.45     3698.79    121.52 o
  -1  10   7      266.56      336.88     47.08 o
   0  10   7     2421.07     2482.11    117.82 o
   1  10   7     1175.82     1309.13     71.20 o
   2  10   7     1318.87     1341.17    133.50 o
   3  10   7     3409.47     3001.14    200.88 o
   4  10   7     1221.60     1480.92    145.22 o
   5  10   7     1560.93     1320.30    142.35 o
   6  10   7      404.85      427.35     90.98 o
   7  10   7     1413.46     1236.05    143.20 o
   8  10   7      604.16      668.30    113.48 o
   9  10   7      211.32      172.59     68.43 o
  10  10   7     1663.01     1799.53    185.88 o
  11  10   7      337.31      438.14     96.80 o
  12  10   7       37.66       80.35     59.11 o
  13  10   7     2442.07     2691.14    236.05 o
  -8  11   7      564.91      572.26     80.96 o
  -7  11   7      561.95      427.12     70.32 o
  -6  11   7       97.79       54.19     38.46 o
  -5  11   7       86.50       63.72     27.46 o
  -4  11   7      585.27      552.33     57.33 o
  -3  11   7     1121.05     1078.39     72.28 o
  -2  11   7      285.28      333.42     43.29 o
  -1  11   7      816.72      860.34     76.57 o
   0  11   7      526.77      580.84     98.94 o
   1  11   7     1100.40     1129.90     81.54 o
   2  11   7     3153.21     2905.68    200.61 o
   3  11   7     1202.95     1292.93    140.24 o
   4  11   7      881.70      928.30    122.18 o
   5  11   7      749.25      694.71    108.21 o
   6  11   7      194.04      233.79     73.87 o
   7  11   7     2657.36     2499.32    206.49 o
   8  11   7      798.71      846.95    131.91 o
   9  11   7      124.69      242.75     84.76 o
  10  11   7       77.01       84.37     64.98 o
  11  11   7       26.05        0.00     50.64 o
  12  11   7      795.38     1115.13    160.82 o
  13  11   7      387.11      356.37    106.75 o
  -7  12   7      428.66      468.15    121.58 o
  -6  12   7      373.48      293.70     57.03 o
  -5  12   7      235.64      224.75     67.40 o
  -4  12   7      573.88      504.93     55.52 o
  -3  12   7        9.78       14.07     32.11 o
  -2  12   7     2457.55     2661.68    134.62 o
  -1  12   7        2.27        0.00     32.12 o
   0  12   7      105.20       58.05     33.14 o
   1  12   7     1002.15     1015.17     82.02 o
   2  12   7      410.93      337.63     51.29 o
   3  12   7     2597.07     2778.21    206.89 o
   4  12   7      436.65      420.14     88.02 o
   5  12   7       62.22      108.03     60.04 o
   6  12   7     2141.84     1989.02    188.54 o
   7  12   7      243.87      219.82     74.69 o
   8  12   7      389.17      399.79     94.38 o
   9  12   7       15.44        0.00     55.05 o
  10  12   7        1.71       21.36     53.50 o
  11  12   7        8.10       38.85     68.59 o
  12  12   7      427.73      645.94    131.66 o
  -5  13   7      179.72      204.36     56.53 o
  -4  13   7      802.02      814.96     69.49 o
  -3  13   7     2826.73     2907.00    123.44 o
  -2  13   7      489.52      409.64     62.70 o
  -1  13   7      726.90      671.84     75.65 o
   0  13   7      613.39      613.88    132.64 o
   1  13   7       58.46       35.62     28.52 o
   2  13   7     2880.40     2595.27    222.83 o
   3  13   7      229.81      263.04     73.91 o
   4  13   7     1060.24      879.69    129.37 o
   5  13   7       93.37      147.89     70.71 o
   6  13   7      112.52      155.89     67.82 o
   7  13   7      848.79      868.19    135.82 o
   8  13   7      149.19       61.87     50.86 o
   9  13   7       33.61        0.00     71.61 o
  10  13   7      112.24      188.13     73.49 o
  -4  14   7        8.53       73.61    107.75 o
  -3  14   7     2689.34     2808.02    126.38 o
  -2  14   7       13.83        0.00     37.11 o
  -1  14   7      401.05      515.23     72.92 o
   0  14   7      148.90      111.35     43.05 o
   1  14   7      837.04      999.99     88.52 o
   2  14   7       17.11       55.67     33.44 o
   3  14   7     1033.76     1058.08    140.39 o
   4  14   7       62.29       77.76     62.32 o
   5  14   7      400.40      364.93     95.09 o
   6  14   7     1044.50     1021.36    146.72 o
   7  14   7     1483.63     1243.96    166.46 o
   8  14   7      629.57      650.43    131.41 o
   9  14   7      228.94      282.81     98.53 o
  -2  15   7      406.33      428.29     69.31 o
  -1  15   7     1208.09     1225.15    109.01 o
   0  15   7      492.55      538.54     80.95 o
   1  15   7     1836.42     1989.19    128.05 o
   2  15   7      595.50      579.23     94.31 o
   3  15   7      122.67      129.46     71.58 o
   4  15   7       12.84       16.40     58.12 o
   5  15   7     1773.15     1938.55    198.38 o
   6  15   7        4.25        0.00     51.30 o
   7  15   7     2482.75     2841.30    252.07 o
   2  16   7     2936.17     2872.39    161.73 o
   3  16   7        5.45        0.00     36.63 o
   4  16   7      466.31      451.57    113.05 o
   5  16   7      388.13      338.68    108.13 o
  -4 -14   8      768.63      586.23    121.98 o
  -3 -14   8      228.75      246.05     83.96 o
  -2 -14   8       84.17      126.45     65.41 o
  -6 -13   8     1177.48     1435.13    190.16 o
  -5 -13   8       88.43       44.29     64.56 o
  -4 -13   8      190.95       55.57     58.75 o
  -3 -13   8        7.79       39.38     54.77 o
  -2 -13   8      366.10      457.56    106.23 o
  -1 -13   8      171.14      160.06    125.89 o
   0 -13   8     3260.46     3352.70    194.09 o
   1 -13   8       64.37       75.19     59.03 o
   2 -13   8     1019.94     1025.39    154.42 o
  -8 -12   8      776.16      977.76    159.39 o
  -7 -12   8     1258.26     1290.20    179.24 o
  -6 -12   8      955.11     1311.03    175.67 o
  -5 -12   8      176.11      209.80     85.15 o
  -4 -12   8      298.28      282.35     83.96 o
  -3 -12   8       25.55       82.60     59.90 o
  -2 -12   8       81.93      127.40     69.43 o
  -1 -12   8      691.51      740.90     89.48 o
   0 -12   8        1.82       95.56     53.66 o
   1 -12   8     1529.76     1580.24    204.21 o
   2 -12   8     1153.69     1280.92     92.01 o
   3 -12   8      128.49       79.12     52.34 o
   4 -12   8     4250.94     4447.46    214.96 o
  -9 -11   8       40.77       20.73     65.36 o
  -8 -11   8      304.10      347.28    100.74 o
  -7 -11   8      810.48      802.20    138.86 o
  -6 -11   8      586.14      681.73    120.32 o
  -5 -11   8      329.98      362.51    100.45 o
  -4 -11   8      466.60      540.20    112.46 o
  -3 -11   8      608.96      505.28    103.97 o
  -2 -11   8      127.29      282.44     80.57 o
  -1 -11   8      548.06      552.83    138.16 o
   0 -11   8     1290.64     1195.36    149.03 o
   1 -11   8       75.67       90.50     46.37 o
   2 -11   8        8.33       32.39     32.17 o
   3 -11   8     1725.51     1584.15     97.49 o
   4 -11   8      437.67      443.17    111.25 o
   5 -11   8     2903.18     2819.90    168.99 o
   6 -11   8        4.85        0.00     67.19 o
 -11 -10   8      787.14      946.41    157.32 o
 -10 -10   8       20.14        0.00     60.81 o
  -9 -10   8      314.74       46.59     66.52 o
  -8 -10   8     1079.20     1400.91    178.47 o
  -7 -10   8     5943.60     5849.03    342.49 o
  -6 -10   8     1496.14     1538.42    176.14 o
  -5 -10   8      178.39      235.85     88.53 o
  -4 -10   8      356.95      299.87     85.46 o
  -3 -10   8      274.92      179.92     65.65 o
  -2 -10   8     2196.27     2260.22    197.14 o
  -1 -10   8       29.50       48.58     90.96 o
   0 -10   8       79.69      154.99     49.62 o
   1 -10   8      462.82      597.55     93.43 o
   2 -10   8      177.38      153.10     39.78 o
   3 -10   8      153.03      215.93     43.21 o
   4 -10   8     1545.27     1548.58    117.69 o
   5 -10   8       64.33       91.78     60.43 o
   6 -10   8      518.89      645.35    149.46 o
   7 -10   8      652.53      692.45    133.49 o
 -12  -9   8      644.43      886.13    149.99 o
 -11  -9   8      295.60      295.72    101.79 o
 -10  -9   8       10.04       26.04     61.17 o
  -9  -9   8     1514.63     1412.32    174.51 o
  -8  -9   8      239.16      317.91     88.54 o
  -7  -9   8     3308.63     3459.04    257.89 o
  -6  -9   8      706.91      719.53    122.19 o
  -5  -9   8      673.46      669.53    120.34 o
  -4  -9   8       25.56        0.00     48.91 o
  -3  -9   8     3026.94     2767.51    215.08 o
  -2  -9   8      228.13      197.56     49.03 o
  -1  -9   8     1557.07     1573.45    111.92 o
   0  -9   8      339.99      303.00     93.90 o
   1  -9   8        4.00        0.00     32.27 o
   2  -9   8       11.66        0.00     28.75 o
   3  -9   8     1882.75     1844.23     95.68 o
   4  -9   8      205.89      233.19     62.40 o
   5  -9   8     2392.42     2493.24    146.38 o
   6  -9   8      128.92      101.88     38.11 o
   7  -9   8        3.48        0.00     61.93 o
   8  -9   8     2266.80     2252.53    150.61 o
 -12  -8   8      750.21      896.47    154.06 o
 -11  -8   8      894.96      714.72    134.87 o
 -10  -8   8      557.39      485.21    107.25 o
  -9  -8   8      431.36      500.92    111.70 o
  -8  -8   8     2804.39     2873.82    233.38 o
  -7  -8   8      429.54      441.79     97.97 o
  -6  -8   8     1999.96     2070.40    190.73 o
  -5  -8   8       98.35       74.09     50.21 o
  -4  -8   8      235.30      314.64     83.87 o
  -3  -8   8     2880.19     3047.69    217.28 o
  -2  -8   8     3593.63     3363.50    152.53 o
  -1  -8   8     1613.72     1718.00    112.86 o
   0  -8   8      218.58      281.33     56.92 o
   1  -8   8       34.52       84.49     41.52 o
   2  -8   8       20.06        9.60     65.09 o
   3  -8   8     2974.97     2928.73    114.10 o
   4  -8   8     1563.97     1615.34     87.04 o
   5  -8   8     1005.98     1009.55     69.80 o
   6  -8   8      401.87      415.12     64.39 o
   7  -8   8     1404.27     1626.09    120.94 o
   8  -8   8      364.92      303.18     64.35 o
   9  -8   8     2290.68     2351.53    155.03 o
 -13  -7   8     1085.74     1099.56    158.29 o
 -12  -7   8       30.35       50.37     59.06 o
 -11  -7   8      142.20       40.52     51.54 o
 -10  -7   8      140.20      204.17     78.72 o
  -9  -7   8      666.95      708.75    120.52 o
  -8  -7   8      232.67      477.73    104.34 o
  -7  -7   8     1367.01     1421.27    157.44 o
  -6  -7   8       89.02      225.89     81.17 o
  -5  -7   8       17.87       35.05     46.01 o
  -4  -7   8     5557.06     5706.81    289.38 o
  -3  -7   8       82.42      160.86     66.03 o
  -2  -7   8     2885.78     2961.90    139.36 o
  -1  -7   8      222.88      213.42     92.03 o
   0  -7   8       27.93       36.05     32.85 o
   1  -7   8       54.24       54.07     33.11 o
   2  -7   8     9287.02     8658.75    327.29 o
   3  -7   8       14.37      132.54     42.57 o
   4  -7   8     1029.87     1125.16     88.59 o
   5  -7   8      457.73      487.68     62.01 o
   6  -7   8      652.22      640.01     73.62 o
   7  -7   8     1343.65     1497.25    162.46 o
   8  -7   8     3506.82     3601.49    238.58 o
   9  -7   8      854.29      816.40    156.57 o
  10  -7   8      908.92      946.04    197.82 o
 -13  -6   8      806.91      943.37    146.30 o
 -12  -6   8     1495.21     1510.08    178.81 o
 -11  -6   8        1.06        0.00     51.53 o
 -10  -6   8      111.23       89.97     49.28 o
  -9  -6   8     3007.30     3174.26    236.83 o
  -8  -6   8      448.17      549.83    106.69 o
  -7  -6   8       20.05       39.70     47.50 o
  -6  -6   8      249.51      246.30     70.72 o
  -5  -6   8      454.70      538.43     65.31 o
  -4  -6   8      316.50      404.78     59.46 o
  -3  -6   8     2486.08     2462.06    111.95 o
  -2  -6   8     1254.88     1256.80     86.59 o
  -1  -6   8      826.30      702.33     69.22 o
   0  -6   8       26.35       99.31     35.62 o
   1  -6   8     5546.51     5410.10    169.74 o
   2  -6   8     7282.02     7060.81    193.95 o
   3  -6   8     3484.61     3425.52    110.22 o
   4  -6   8       19.27       19.32     19.11 o
   5  -6   8      703.31      644.73     51.13 o
   6  -6   8      204.65      145.03     49.46 o
   7  -6   8       16.58        0.00     49.55 o
   8  -6   8     2376.22     2636.63    146.64 o
   9  -6   8     1461.35     1512.41    117.58 o
  10  -6   8     2035.96     2126.47    217.07 o
  11  -6   8      406.31      353.31     71.59 o
 -13  -5   8     1303.68     1533.32    180.12 o
 -12  -5   8       46.52       82.38     56.01 o
 -11  -5   8      596.93      563.28    109.45 o
 -10  -5   8     1021.32      937.44    133.00 o
  -9  -5   8      413.02      427.92     88.45 o
  -8  -5   8     4788.48     4804.58    274.52 o
  -7  -5   8      501.59      635.51     71.98 o
  -6  -5   8      663.68      719.15     75.19 o
  -5  -5   8     1252.92     1157.16     88.92 o
  -4  -5   8       68.59       65.78     22.27 o
  -3  -5   8      239.14      329.25     38.45 o
  -2  -5   8     1464.53     1505.75     89.64 o
  -1  -5   8     2117.64     2082.56    103.96 o
   0  -5   8      897.98      908.18     83.74 o
   1  -5   8      444.46      443.33     49.65 o
   2  -5   8      976.17      822.38     65.81 o
   3  -5   8      435.27      518.25     43.69 o
   4  -5   8     2126.42     2376.28     89.93 o
   5  -5   8      262.28      189.05     29.39 o
   6  -5   8       39.74       37.41     21.39 o
   7  -5   8     3342.76     3474.83    109.66 o
   8  -5   8       10.57        0.00     37.62 o
   9  -5   8      325.24      397.42     77.67 o
  10  -5   8        7.66        2.42     36.84 o
  11  -5   8      247.61      238.39     59.05 o
 -13  -4   8        3.80        9.35     85.84 o
 -12  -4   8      349.57      330.53    103.49 o
 -11  -4   8     1892.07     1878.91    130.51 o
 -10  -4   8       14.20       61.16     48.98 o
  -9  -4   8     6590.86     7275.01    333.13 o
  -8  -4   8      353.42      401.94     58.64 o
  -7  -4   8     3280.46     3331.55    149.91 o
  -6  -4   8      826.93      833.58     77.96 o
  -5  -4   8     1527.32     1360.05    126.92 o
  -4  -4   8     1434.66     1446.08    132.79 o
  -3  -4   8     4644.71     4537.29    121.60 o
  -2  -4   8       96.12      133.76     22.34 o
  -1  -4   8       49.98       93.56     52.27 o
   0  -4   8      166.08      266.06     44.71 o
   1  -4   8     2172.21     2135.61     98.47 o
   2  -4   8       21.15       71.70     21.21 o
   3  -4   8     2424.29     2621.77     87.79 o
   4  -4   8       21.23       44.47     19.52 o
   5  -4   8       54.64       88.80     24.54 o
   6  -4   8     4389.84     4245.55    150.64 o
   7  -4   8     1096.85     1106.47     62.15 o
   8  -4   8     2893.64     2953.47    143.89 o
   9  -4   8      216.14      194.70     49.34 o
  10  -4   8       95.77       56.54     37.05 o
  11  -4   8     1395.68     1345.26    170.62 o
  12  -4   8       75.89      106.25     74.75 o
 -13  -3   8       68.52       79.27     29.54 o
 -12  -3   8       32.09       22.54     30.52 o
 -11  -3   8      707.24      702.24     78.71 o
 -10  -3   8      509.67      599.39     54.60 o
  -9  -3   8      163.45      206.96     36.08 o
  -8  -3   8    12274.11    12226.02    475.25 o
  -7  -3   8      446.90      395.28     66.28 o
  -6  -3   8     1081.92     1129.00    118.07 o
  -5  -3   8     9820.25     9468.88    324.92 o
  -4  -3   8      714.18      758.98     94.97 o
  -3  -3   8     3467.51     3303.50    177.96 o
  -2  -3   8     2054.50     2089.71     59.73 o
  -1  -3   8        2.85        4.84     10.42 o
   0  -3   8     1728.22     1719.93     84.89 o
   1  -3   8     3459.24     3344.18    117.34 o
   2  -3   8     6221.73     6205.17    169.62 o
   3  -3   8     2099.68     2254.35     83.03 o
   4  -3   8     2272.75     2283.82     80.56 o
   5  -3   8      144.82      155.50     24.87 o
   6  -3   8      342.98      315.92     34.64 o
   7  -3   8     4035.28     4061.61    114.68 o
   8  -3   8       46.79       82.12     22.85 o
   9  -3   8     2363.76     2340.21    130.15 o
  10  -3   8       89.15      166.71     65.68 o
  11  -3   8       28.83        0.00     64.44 o
  12  -3   8      628.09      624.16    126.64 o
 -13  -2   8      456.88      410.62     69.59 o
 -12  -2   8       61.86      130.19     34.35 o
 -11  -2   8        5.53       34.92     27.96 o
 -10  -2   8      241.17      252.56     34.67 o
  -9  -2   8     4924.75     4996.98    123.07 o
  -8  -2   8      968.39      946.79     55.12 o
  -7  -2   8       69.60       75.34     28.73 o
  -6  -2   8     2284.97     2102.19    171.26 o
  -5  -2   8       43.19      106.20     35.54 o
  -4  -2   8    12262.06    12049.19    208.88 o
  -3  -2   8      107.22      113.88     37.04 o
  -2  -2   8     1734.38     2110.07     90.26 o
  -1  -2   8      215.22      183.96     23.37 o
   0  -2   8     1097.66     1088.62     53.31 o
   1  -2   8     1418.28     1346.60     57.20 o
   2  -2   8     9872.75     9778.48    144.84 o
   3  -2   8       37.53       40.34     29.31 o
   4  -2   8     1571.34     1868.60     69.35 o
   5  -2   8      315.06      366.79     41.26 o
   6  -2   8     6990.24     6927.93    141.98 o
   7  -2   8     1542.55     1767.82     75.79 o
   8  -2   8     5897.21     5946.95    138.89 o
   9  -2   8       17.69        0.00     49.49 o
  10  -2   8        8.66       81.98     63.09 o
  11  -2   8     1559.68     1559.76    174.48 o
  12  -2   8      275.88      303.11     93.71 o
  13  -2   8     1448.02     1576.75    132.33 o
 -13  -1   8        2.23        0.00     43.25 o
 -12  -1   8        6.15        0.00     26.46 o
 -11  -1   8     1045.28     1040.75     71.93 o
 -10  -1   8      498.31      598.37     47.11 o
  -9  -1   8     1030.59      942.51     55.83 o
  -8  -1   8       18.95       31.00     30.71 o
  -7  -1   8      117.65      118.20     28.26 o
  -6  -1   8      489.31      379.87     43.42 o
  -5  -1   8     5009.26     4781.54    102.25 o
  -4  -1   8      558.30      602.95     48.26 o
  -3  -1   8     4972.44     5333.93    153.63 o
  -2  -1   8     3362.16     3473.96     98.54 o
  -1  -1   8      185.80      243.49     23.11 o
   0  -1   8     7028.63     6734.64    111.39 o
   1  -1   8     1678.78     1683.83     69.05 o
   2  -1   8      264.73      267.07     15.87 o
   3  -1   8     1745.42     1987.47     76.27 o
   4  -1   8     1885.18     2101.42     68.69 o
   5  -1   8      103.49      118.10     21.16 o
   6  -1   8     5549.57     5559.41    123.92 o
   7  -1   8     6055.13     5722.75    130.73 o
   8  -1   8     2779.07     2871.59    118.15 o
   9  -1   8      660.36      708.94    113.06 o
  10  -1   8      649.33      600.27    107.95 o
  11  -1   8      421.97      450.36     67.90 o
  12  -1   8     2273.35     2537.98    239.89 o
  13  -1   8        3.46       17.67     46.81 o
 -13   0   8      585.94      684.51    107.34 o
 -12   0   8      260.85      284.34     85.96 o
 -11   0   8       27.28       24.96     21.13 o
 -10   0   8     2215.33     2344.98     88.50 o
  -9   0   8     2618.09     2488.26    140.05 o
  -8   0   8       50.80      111.61     38.33 o
  -7   0   8        1.15       16.13     23.98 o
  -6   0   8     1805.00     1813.85     75.53 o
  -5   0   8      685.79      635.77     38.62 o
  -4   0   8    13755.19    14318.09    152.78 o
  -3   0   8     1583.92     1756.18     47.71 o
  -2   0   8      542.26      549.82     35.37 o
  -1   0   8     5222.13     5189.84    155.27 o
   0   0   8      124.90      168.48     20.39 o
   1   0   8    12835.04    13036.84    166.66 o
   2   0   8     2712.94     2905.17     55.97 o
   3   0   8       17.77       65.64     11.41 o
   4   0   8      743.52      691.53     31.81 o
   5   0   8     3135.94     3157.97     88.88 o
   6   0   8       24.56       44.34     17.48 o
   7   0   8     7970.98     8084.89    157.85 o
   8   0   8       54.68       20.73     19.53 o
   9   0   8      942.25      899.75     81.06 o
  10   0   8     1722.53     1778.24    195.57 o
  11   0   8     1406.83     1394.40    109.26 o
  12   0   8      848.58      920.40    111.39 o
  13   0   8      389.91      420.78     72.26 o
  14   0   8      120.42      127.01     76.45 o
 -13   1   8      212.68       74.12     43.78 o
 -12   1   8       17.19       15.46     38.12 o
 -11   1   8     2993.58     3094.79    163.90 o
 -10   1   8      176.56      194.72     30.73 o
  -9   1   8     3038.73     3027.31    106.64 o
  -8   1   8       33.53       72.02     34.98 o
  -7   1   8      163.12      206.32     85.02 o
  -6   1   8     1187.49     1096.18     80.51 o
  -5   1   8     4265.50     4332.80    147.85 o
  -4   1   8      414.47      482.52     40.69 o
  -3   1   8     2765.68     2694.19    166.77 o
  -2   1   8      175.36      136.32     28.89 o
  -1   1   8      137.59       85.70     10.44 o
   0   1   8    12158.04    11267.59    277.70 o
   1   1   8        8.20       37.98     37.09 o
   2   1   8      735.68      876.28     68.07 o
   3   1   8      110.79      195.89     30.11 o
   4   1   8      170.26      268.25     25.63 o
   5   1   8      772.65      665.03     42.12 o
   6   1   8     3044.03     2936.65     74.70 o
   7   1   8      598.06      615.72     37.33 o
   8   1   8     1545.28     1647.43     77.51 o
   9   1   8     2596.30     2677.35     99.49 o
  10   1   8      410.20      396.22     42.34 o
  11   1   8     5562.96     5683.13    211.18 o
  12   1   8      882.89      845.58     92.07 o
  13   1   8      244.19      242.41     58.00 o
  14   1   8      250.03      304.32     66.32 o
 -13   2   8       54.78        7.91     39.22 o
 -12   2   8      425.49      374.12     96.83 o
 -11   2   8     1602.30     1472.61    167.43 o
 -10   2   8     2893.98     2976.75     97.52 o
  -9   2   8       32.46       34.19     19.01 o
  -8   2   8      773.07      819.97     55.17 o
  -7   2   8     4932.49     4765.52    118.39 o
  -6   2   8       52.76       97.85     22.44 o
  -5   2   8     5446.76     5258.97    103.12 o
  -4   2   8     2503.14     2335.84     67.12 o
  -3   2   8     2191.96     2447.95     90.22 o
  -2   2   8       36.18      115.81     22.96 o
  -1   2   8     4792.20     4579.71    183.23 o
   0   2   8      165.80      249.00     55.21 o
   1   2   8     4562.49     4511.12    108.77 o
   2   2   8     1138.85     1133.63     56.58 o
   3   2   8     2478.44     2872.47     96.81 o
   4   2   8     1344.81     1278.54     70.02 o
   5   2   8     1651.15     1845.04     59.01 o
   6   2   8      842.66      770.41     37.95 o
   7   2   8      750.31      710.70     39.84 o
   8   2   8       11.11       34.59     20.75 o
   9   2   8     1097.97     1103.97     65.87 o
  10   2   8     2246.12     2314.61    106.45 o
  11   2   8      317.86      283.48     59.76 o
  12   2   8     3333.61     3438.79    174.10 o
  13   2   8      158.38       67.01     42.60 o
  14   2   8      483.89      484.77     77.63 o
 -13   3   8       29.99        0.00     73.12 o
 -12   3   8      604.67      539.61    109.29 o
 -11   3   8     1392.00     1202.16    150.92 o
 -10   3   8     4153.97     3946.32    216.34 o
  -9   3   8      798.93      737.89     67.64 o
  -8   3   8     3316.76     3390.71    106.48 o
  -7   3   8     1660.82     1581.11     68.89 o
  -6   3   8     7305.16     7028.70    131.38 o
  -5   3   8      345.21      331.24     48.17 o
  -4   3   8      263.50      256.42     36.20 o
  -3   3   8      669.81      717.64     50.43 o
  -2   3   8     1764.37     1885.71    113.50 o
  -1   3   8     3187.05     3093.84     78.90 o
   0   3   8    12234.23    11871.74    333.96 o
   1   3   8       28.08       60.51     12.47 o
   2   3   8     1107.60     1103.84     40.88 o
   3   3   8     1852.75     2073.20     61.78 o
   4   3   8      166.06      156.43     23.24 o
   5   3   8     4089.88     3843.49     81.80 o
   6   3   8     5373.68     5303.41    109.14 o
   7   3   8       84.46      102.55     20.76 o
   8   3   8        9.54       27.70     20.59 o
   9   3   8     2486.64     2490.08     98.29 o
  10   3   8      209.25      230.78     37.02 o
  11   3   8     4732.17     4864.53    145.93 o
  12   3   8       25.58        0.00     46.09 o
  13   3   8      538.96      561.98     80.40 o
  14   3   8      648.59      651.37     89.66 o
 -12   4   8      238.01       95.46     70.11 o
 -11   4   8      129.13       58.01     54.58 o
 -10   4   8      637.06      649.46    116.85 o
  -9   4   8      308.83      341.43     51.96 o
  -8   4   8       41.31       44.92     20.57 o
  -7   4   8     9147.08     9053.62    257.72 o
  -6   4   8     2971.17     2903.61     85.92 o
  -5   4   8     4657.04     4708.05    193.29 o
  -4   4   8      854.69      794.70     33.59 o
  -3   4   8        3.78       31.17     18.21 o
  -2   4   8     7689.88     7784.05    305.61 o
  -1   4   8      324.35      313.74     64.93 o
   0   4   8     3145.03     3140.85    177.81 o
   1   4   8     2635.63     2404.61     60.31 o
   2   4   8      120.38      101.75     20.26 o
   3   4   8      373.11      372.37     29.19 o
   4   4   8     7721.71     7465.39    207.10 o
   5   4   8        4.28        0.00     16.51 o
   6   4   8     8020.48     7953.61    169.45 o
   7   4   8     1007.05      912.97     58.74 o
   8   4   8     2814.53     2736.55    124.02 o
   9   4   8     3684.47     3987.98    154.95 o
  10   4   8     5151.17     5320.41    182.84 o
  11   4   8      374.62      368.75     45.89 o
  12   4   8     1659.06     1674.40    193.27 o
  13   4   8      295.23      246.58    120.69 o
  14   4   8        2.25        0.00     80.58 o
 -11   5   8        6.28        7.20     61.85 o
 -10   5   8       78.81        0.00     81.65 o
  -9   5   8      199.63      191.50     43.17 o
  -8   5   8      195.03      244.63     46.23 o
  -7   5   8     1360.08     1432.54     67.21 o
  -6   5   8     3686.45     3808.00    100.45 o
  -5   5   8     1685.07     1613.53     60.21 o
  -4   5   8      193.56      158.70     50.43 o
  -3   5   8     1782.74     1801.99     84.83 o
  -2   5   8     3572.85     3598.75    192.32 o
  -1   5   8     6053.92     5883.57    247.07 o
   0   5   8       24.13       57.72     16.20 o
   1   5   8      508.52      458.28     28.04 o
   2   5   8     1684.68     1593.98    200.99 o
   3   5   8       90.91      136.15     13.36 o
   4   5   8     3440.23     3307.48    235.19 o
   5   5   8     5471.61     5019.20    235.02 o
   6   5   8        5.28       22.36     14.74 o
   7   5   8     2960.91     2747.40    102.77 o
   8   5   8      714.00      659.13     89.94 o
   9   5   8      837.42     1005.55    112.81 o
  10   5   8      579.67      554.07     92.53 o
  11   5   8     3388.73     3448.82    157.25 o
  12   5   8     1012.82     1000.74     89.53 o
  13   5   8        1.74        0.00     58.60 o
  14   5   8     1480.64     1808.02    200.51 o
 -11   6   8     1213.67      953.95    145.47 o
 -10   6   8      413.90      443.37     98.60 o
  -9   6   8        3.11        0.00     52.92 o
  -8   6   8      293.93      277.44     48.64 o
  -7   6   8     1019.35     1197.87     91.01 o
  -6   6   8     2617.94     2504.42    183.09 o
  -5   6   8      800.57      864.67     49.50 o
  -4   6   8     1586.53     1676.67    117.95 o
  -3   6   8     2755.30     2869.82     96.14 o
  -2   6   8     5730.46     6092.96    251.75 o
  -1   6   8     1847.09     1730.31     78.59 o
   0   6   8        9.32       33.38      8.93 o
   1   6   8      964.90     1034.47     49.00 o
   2   6   8      538.21      578.40     30.21 o
   3   6   8     1044.51      831.42    103.50 o
   4   6   8     2860.66     2919.19    185.26 o
   5   6   8      673.73      619.87     89.66 o
   6   6   8      641.00      802.65    103.89 o
   7   6   8      773.65      775.49     72.94 o
   8   6   8      121.40      128.34     41.73 o
   9   6   8     5807.58     5720.88    196.96 o
  10   6   8     1164.22     1218.91    114.70 o
  11   6   8       10.62        0.00     29.47 o
  12   6   8      275.44      304.43     70.32 o
  13   6   8       46.24       18.49     65.82 o
  14   6   8     1545.13     1577.88    190.27 o
 -10   7   8      682.51      468.64    114.40 o
  -9   7   8       40.95       61.73     76.21 o
  -8   7   8       57.60       60.36     38.31 o
  -7   7   8     2310.62     2445.64    128.71 o
  -6   7   8      403.13      536.05     79.49 o
  -5   7   8     2436.33     2265.90     96.35 o
  -4   7   8       22.01       23.34     17.30 o
  -3   7   8     3928.37     4009.60    117.36 o
  -2   7   8     2326.92     2383.47     65.80 o
  -1   7   8     6930.88     6806.06    131.58 o
   0   7   8      421.88      385.31     26.77 o
   1   7   8      234.99      291.67     32.59 o
   2   7   8      151.52      240.77     32.22 o
   3   7   8       62.30       77.35     50.91 o
   4   7   8     1427.79     1620.35    145.43 o
   5   7   8     1386.69     1377.31     95.83 o
   6   7   8      560.19      549.67     65.98 o
   7   7   8      136.95      145.99     39.16 o
   8   7   8      117.62       93.07     33.20 o
   9   7   8      226.41      263.22     68.31 o
  10   7   8     2987.76     3217.59    156.89 o
  11   7   8      771.18      843.84     85.91 o
  12   7   8      213.45      193.06     79.92 o
  13   7   8      812.72      862.05     89.44 o
  14   7   8       75.61       96.79     64.41 o
  -9   8   8      331.34      466.36    109.16 o
  -8   8   8     1307.92     1320.34    160.42 o
  -7   8   8        2.48       54.55     39.13 o
  -6   8   8     2627.38     2695.48    114.78 o
  -5   8   8      496.98      578.15     58.79 o
  -4   8   8      849.74      862.08     61.14 o
  -3   8   8     2364.32     2425.53     96.06 o
  -2   8   8     5813.10     6005.24    170.11 o
  -1   8   8     5238.24     5490.20    157.21 o
   0   8   8     1874.36     2077.79    111.05 o
   1   8   8      659.37      653.86     38.89 o
   2   8   8      300.24      326.30     29.51 o
   3   8   8     2143.10     2068.65    105.35 o
   4   8   8      163.34      146.03     43.58 o
   5   8   8      154.39      206.13     47.81 o
   6   8   8     1498.54     1375.14    101.46 o
   7   8   8      480.92      565.17    103.79 o
   8   8   8       29.49       28.09     47.41 o
   9   8   8     2946.15     3347.52    233.22 o
  10   8   8      610.06      589.54    108.46 o
  11   8   8       44.30       34.79     46.44 o
  12   8   8      152.08      131.19     48.60 o
  13   8   8       71.62       26.81     36.58 o
  14   8   8      908.71      962.66    142.99 o
  -9   9   8      481.69      429.20    103.18 o
  -8   9   8     1235.61     1030.17    147.04 o
  -7   9   8     1894.47     1824.91    124.76 o
  -6   9   8       99.40       78.14     30.99 o
  -5   9   8      168.05      115.52     31.06 o
  -4   9   8      374.19      480.05     49.25 o
  -3   9   8      211.55      170.94     46.37 o
  -2   9   8     4769.95     4878.38    161.75 o
  -1   9   8      374.62      442.37     51.40 o
   0   9   8      102.74      108.93     59.08 o
   1   9   8      696.55      759.57     61.76 o
   2   9   8     4804.67     5091.48    150.50 o
   3   9   8      594.87      618.01    119.12 o
   4   9   8     1441.84     1359.65    100.03 o
   5   9   8      207.68      185.70     57.56 o
   6   9   8        2.58        0.00     54.65 o
   7   9   8       13.00        4.74     46.37 o
   8   9   8     3033.23     3078.17    223.88 o
   9   9   8      492.63      467.92     98.54 o
  10   9   8      913.09     1026.35    141.08 o
  11   9   8      103.87      108.85     60.09 o
  12   9   8        2.86       50.94     58.08 o
  13   9   8     1654.46     1810.64    197.10 o
  -8  10   8      169.34      282.32     86.59 o
  -7  10   8      785.18      916.66    110.56 o
  -6  10   8      297.16      312.26     48.44 o
  -5  10   8       64.99       65.23     29.28 o
  -4  10   8      155.19      240.67     44.56 o
  -3  10   8     1654.57     1718.33    103.03 o
  -2  10   8        8.10        0.00     23.51 o
  -1  10   8     2966.65     3080.67    133.77 o
   0  10   8       17.75        0.00     25.12 o
   1  10   8     1545.25     1585.08    113.04 o
   2  10   8     4963.66     4966.44    159.91 o
   3  10   8     1472.21     1461.35    183.13 o
   4  10   8     1294.25     1095.23    130.37 o
   5  10   8      114.94      157.76     66.50 o
   6  10   8      148.10      170.87     70.54 o
   7  10   8       84.50       14.51     51.72 o
   8  10   8     3266.15     3371.45    241.62 o
   9  10   8      962.82      937.27    137.85 o
  10  10   8      508.10      545.03    108.22 o
  11  10   8      606.69      747.54    131.02 o
  12  10   8      907.58      913.42    145.06 o
  13  10   8      120.36       60.00     57.97 o
  -7  11   8      381.78      446.17     72.65 o
  -6  11   8      843.10      710.21     84.06 o
  -5  11   8      429.93      447.55     53.41 o
  -4  11   8      347.80      331.43     56.04 o
  -3  11   8     1605.22     1866.51     94.78 o
  -2  11   8      966.75     1032.74     84.55 o
  -1  11   8       19.21       67.53     33.54 o
   0  11   8      698.88      612.93     63.71 o
   1  11   8      196.05      277.30     45.62 o
   2  11   8     1177.16     1253.25     73.04 o
   3  11   8     1690.10     1744.59    165.82 o
   4  11   8     1215.51     1204.76    140.65 o
   5  11   8      289.71      193.06     68.50 o
   6  11   8        6.04       58.18     57.26 o
   7  11   8     2241.26     2179.90    197.18 o
   8  11   8      455.25      395.88     95.83 o
   9  11   8     1296.83     1563.71    179.53 o
  10  11   8      228.19      320.22     93.37 o
  11  11   8      896.83     1139.09    159.53 o
  12  11   8      387.68      485.73    120.20 o
  -6  12   8       32.64       21.72     39.25 o
  -5  12   8      379.65      310.20    133.59 o
  -4  12   8     1217.30     1226.59     83.60 o
  -3  12   8      935.66      991.07     73.77 o
  -2  12   8      201.99      188.12     45.47 o
  -1  12   8      684.57      564.31     67.65 o
   0  12   8      228.04      255.62     48.82 o
   1  12   8      237.67      267.32     48.50 o
   2  12   8     1436.67     1502.43     84.65 o
   3  12   8       13.70       70.70     58.79 o
   4  12   8      106.12       65.51     57.89 o
   5  12   8       86.51       61.10     48.91 o
   6  12   8      623.35      649.96    113.27 o
   7  12   8      348.75      220.93     78.03 o
   8  12   8     1083.74     1035.63    148.40 o
   9  12   8      616.18      485.80    108.58 o
  10  12   8      496.69      555.73    121.00 o
  11  12   8      443.56      337.95    102.55 o
  -5  13   8     1403.04     1437.28    118.97 o
  -4  13   8      119.71      218.88     45.03 o
  -3  13   8     2187.97     2224.46    135.47 o
  -2  13   8      989.05     1035.96     92.14 o
  -1  13   8     1032.51     1004.29     92.49 o
   0  13   8      477.70      498.69     66.70 o
   1  13   8      770.64      905.67     84.54 o
   2  13   8        3.43        0.00     51.27 o
   3  13   8      893.61      919.96     82.27 o
   4  13   8      102.16       76.43     58.28 o
   5  13   8        3.13       27.33     47.03 o
   6  13   8      190.65      249.54     78.96 o
   7  13   8     1350.96     1237.49    164.90 o
   8  13   8      110.15      111.96     72.71 o
   9  13   8     1410.87     1540.36    187.62 o
  10  13   8       39.58      115.14     68.88 o
  -3  14   8      225.16      195.04     48.91 o
  -2  14   8     3769.00     3620.94    175.32 o
  -1  14   8     1035.86     1034.97     95.49 o
   0  14   8      556.11      547.02     71.88 o
   1  14   8     1866.99     1906.46    125.36 o
   2  14   8     1101.49     1055.11     79.26 o
   3  14   8        6.22       60.10     37.81 o
   4  14   8      705.15      690.76    123.20 o
   5  14   8      208.51      386.64    100.94 o
   6  14   8      505.36      466.14    118.93 o
   7  14   8      836.66      782.95    140.31 o
   8  14   8     1602.62     1942.50    210.02 o
   0  15   8     2389.00     2370.68    224.23 o
   1  15   8      470.71      530.67    116.97 o
   2  15   8     2216.93     2186.23    147.69 o
   3  15   8      115.65      142.14     73.90 o
   4  15   8      205.69       34.03     55.35 o
   5  15   8      241.84      234.57     77.66 o
   6  15   8      402.31      533.47    115.58 o
  -5 -13   9      260.67      314.13     95.00 o
  -4 -13   9       89.39        0.00     69.60 o
  -3 -13   9      183.93      243.00     93.42 o
  -2 -13   9       87.79      199.11     86.53 o
  -1 -13   9     2066.13     2016.35    206.88 o
   0 -13   9       55.18       52.91     56.76 o
  -7 -12   9     1778.82     1908.66    223.94 o
  -6 -12   9     1024.87     1077.15    165.99 o
  -5 -12   9      106.71      239.47     86.58 o
  -4 -12   9       18.53       68.27     66.26 o
  -3 -12   9      232.24      139.81     77.45 o
  -2 -12   9        3.01       14.23     55.29 o
  -1 -12   9      269.18      272.21     69.74 o
   0 -12   9     1609.86     1841.57    148.50 o
   1 -12   9      156.25      312.66     67.60 o
   2 -12   9      797.72      853.98     79.73 o
   3 -12   9     3486.72     3369.28    189.13 o
  -8 -11   9       19.09       63.57     70.78 o
  -7 -11   9      400.70      557.98    129.14 o
  -6 -11   9      257.64      354.78    103.84 o
  -5 -11   9      389.85      417.94    108.06 o
  -4 -11   9      145.92      155.40     77.45 o
  -3 -11   9      668.00      838.53    140.25 o
  -2 -11   9      952.11     1010.01    142.97 o
  -1 -11   9       70.55      122.04     45.66 o
   0 -11   9       59.07      151.46     54.84 o
   1 -11   9      317.13      316.92     65.47 o
   2 -11   9      545.71      456.12     70.38 o
   3 -11   9      895.99      889.02    102.76 o
   4 -11   9     2972.01     3422.24    443.66 o
   5 -11   9       44.93        0.00     54.96 o
 -10 -10   9       31.09        0.00     78.94 o
  -9 -10   9      434.80      617.33    132.36 o
  -8 -10   9       31.23       90.07     76.01 o
  -7 -10   9      253.56      359.25    108.90 o
  -6 -10   9     1231.10     1222.36    165.06 o
  -5 -10   9       13.99       11.43     55.03 o
  -4 -10   9       13.74       54.20     61.53 o
  -3 -10   9        2.22       90.47     56.72 o
  -2 -10   9      144.10      179.36     76.17 o
  -1 -10   9      175.34      217.17     54.66 o
   0 -10   9      254.79      348.69    102.55 o
   1 -10   9      263.87      249.09     60.66 o
   2 -10   9      306.63      200.79     38.26 o
   3 -10   9      241.34      230.63     42.74 o
   4 -10   9      214.29      244.58     61.39 o
   5 -10   9     1358.65     1457.50    121.45 o
   6 -10   9      216.76      208.39     73.05 o
 -11  -9   9      333.18      299.22     93.93 o
 -10  -9   9      210.82      110.23     63.11 o
  -9  -9   9       37.15        0.00     64.76 o
  -8  -9   9     1313.98     1422.79    177.82 o
  -7  -9   9       39.23       74.13     61.17 o
  -6  -9   9     1037.06     1168.68    157.25 o
  -5  -9   9     1229.07     1179.28    155.96 o
  -4  -9   9      674.83      487.02    103.42 o
  -3  -9   9       33.61      147.30     68.92 o
  -2  -9   9     3466.27     3181.00    234.93 o
  -1  -9   9        3.39       89.83     53.67 o
   0  -9   9      661.58      757.35     84.10 o
   1  -9   9      564.52      525.59     71.09 o
   2  -9   9       87.48       81.44     33.71 o
   3  -9   9      503.80      614.30     60.60 o
   4  -9   9     3016.11     2888.31    122.86 o
   5  -9   9      109.36      221.89     83.52 o
   6  -9   9       83.97      122.42     73.00 o
   7  -9   9      294.08      346.37     64.11 o
   8  -9   9      263.36      299.44     86.57 o
 -11  -8   9      517.57      507.54    117.56 o
 -10  -8   9       43.34       70.90     60.50 o
  -9  -8   9     1329.54     1529.38    181.38 o
  -8  -8   9     1514.73     1612.59    185.40 o
  -7  -8   9      919.18      925.96    140.60 o
  -6  -8   9       50.75       75.68     52.46 o
  -5  -8   9      231.50      193.64     70.18 o
  -4  -8   9      438.58      401.02     90.04 o
  -3  -8   9     2273.62     2537.86    205.69 o
  -2  -8   9      901.89     1001.19    133.31 o
  -1  -8   9     6311.38     6429.01    217.33 o
   0  -8   9      115.64      262.32    136.23 o
   1  -8   9        7.83       64.30     68.29 o
   2  -8   9      795.47      919.45     83.66 o
   3  -8   9      601.01      646.73    106.49 o
   4  -8   9     2876.96     3052.38    152.55 o
   5  -8   9     1240.57     1420.84    107.34 o
   6  -8   9      236.07      201.33     53.65 o
   7  -8   9      269.40      376.91     62.25 o
   8  -8   9      889.98      873.40     98.05 o
   9  -8   9        4.68        0.00     55.65 o
 -12  -7   9      917.07      798.45    143.63 o
 -11  -7   9       18.98        0.00     64.19 o
 -10  -7   9      315.94      286.07     90.53 o
  -9  -7   9     1510.55     1602.98    181.34 o
  -8  -7   9     1043.68     1268.84    159.59 o
  -7  -7   9      536.10      480.78    107.19 o
  -6  -7   9      115.02       97.20     52.69 o
  -5  -7   9      105.52       84.23     67.42 o
  -4  -7   9        3.63        0.00     54.76 o
  -3  -7   9     5411.95     5459.79    206.75 o
  -2  -7   9     1034.64      960.86    117.80 o
  -1  -7   9     2381.09     2564.10    201.15 o
   0  -7   9     1892.09     1855.24    112.17 o
   1  -7   9      341.83      326.09     51.82 o
   2  -7   9       13.72       49.60     26.47 o
   3  -7   9     2216.99     2330.76    145.61 o
   4  -7   9        4.01       17.77     47.29 o
   5  -7   9     1502.66     1649.49    110.29 o
   6  -7   9      807.13      814.78    148.70 o
   7  -7   9      850.86      795.19     83.15 o
   8  -7   9     1128.50     1175.02    106.39 o
   9  -7   9     2362.17     2215.42    228.89 o
  10  -7   9      645.57      765.87    130.65 o
 -12  -6   9       36.94      124.83     67.80 o
 -11  -6   9      200.38       93.66     64.56 o
 -10  -6   9      923.38      913.73    138.01 o
  -9  -6   9      361.60      300.17     85.91 o
  -8  -6   9     3326.52     3493.04    251.15 o
  -7  -6   9      103.66      100.19     64.80 o
  -6  -6   9      102.96       76.38     51.83 o
  -5  -6   9      807.70      918.92     90.58 o
  -4  -6   9       12.67       47.61     43.03 o
  -3  -6   9       91.26       89.50     29.95 o
  -2  -6   9     2936.81     2986.53    197.67 o
  -1  -6   9      462.71      625.40     67.95 o
   0  -6   9     6590.19     6507.42    193.96 o
   1  -6   9     2533.11     2383.94    120.13 o
   2  -6   9     7224.32     7057.59    160.99 o
   3  -6   9     2225.55     2395.14     96.46 o
   4  -6   9       12.31      116.14     31.04 o
   5  -6   9        3.14        0.00     22.68 o
   6  -6   9      143.70      118.94     28.76 o
   7  -6   9     2127.08     2086.13    278.57 o
   8  -6   9     1932.12     1905.89    141.75 o
   9  -6   9     1403.39     1240.55    109.45 o
  10  -6   9     1038.77     1166.19    110.96 o
 -13  -5   9       35.14       52.59     62.21 o
 -12  -5   9     1255.76     1129.24    159.43 o
 -11  -5   9        7.09        0.00     60.80 o
 -10  -5   9      346.10      205.65     70.10 o
  -9  -5   9     3784.17     3662.00    254.55 o
  -8  -5   9      233.12      247.80     53.72 o
  -7  -5   9     1669.16     1742.13    118.73 o
  -6  -5   9      176.32      113.18     38.81 o
  -5  -5   9       45.61       26.22     40.43 o
  -4  -5   9     1070.49     1089.99     69.64 o
  -3  -5   9      188.43      214.33     32.04 o
  -2  -5   9      912.69      904.81     57.41 o
  -1  -5   9        7.47       55.58     36.98 o
   0  -5   9      816.88      883.32     73.36 o
   1  -5   9     3452.65     3465.72    191.73 o
   2  -5   9    12697.52    12467.52    203.42 o
   3  -5   9    10391.32    10431.04    268.86 o
   4  -5   9     1634.86     1643.14     78.36 o
   5  -5   9       31.23       60.10     31.62 o
   6  -5   9     2595.31     2789.72    103.00 o
   7  -5   9     1640.22     1602.56    107.30 o
   8  -5   9     2440.91     2373.02    175.99 o
   9  -5   9       73.46       94.30     38.42 o
  10  -5   9       22.10        0.04     38.41 o
  11  -5   9      115.25       94.90     45.86 o
 -13  -4   9      337.61      194.94     66.28 o
 -12  -4   9      288.48      218.25     82.22 o
 -11  -4   9      112.52       38.75     48.81 o
 -10  -4   9     1066.90     1312.56    153.08 o
  -9  -4   9       42.17      145.77     95.09 o
  -8  -4   9     2911.30     2977.03    188.45 o
  -7  -4   9      216.86      244.14     50.56 o
  -6  -4   9      720.19      648.19    101.81 o
  -5  -4   9     2702.69     2481.58    181.74 o
  -4  -4   9     2114.70     2174.32    167.03 o
  -3  -4   9     1101.89     1064.03    119.05 o
  -2  -4   9     1585.09     1646.40    127.26 o
  -1  -4   9     1247.90     1170.32     68.38 o
   0  -4   9       12.82       29.04     27.35 o
   1  -4   9       14.31        0.00     29.05 o
   2  -4   9     2422.65     2410.12     85.81 o
   3  -4   9     4121.33     4502.72    118.58 o
   4  -4   9     3367.40     3510.25    140.80 o
   5  -4   9     2532.45     2467.49     92.31 o
   6  -4   9      311.33      266.04     42.92 o
   7  -4   9     2862.30     2844.14    102.30 o
   8  -4   9      545.07      586.53     68.51 o
   9  -4   9       70.24      154.08     44.93 o
  10  -4   9        3.57       16.75     34.32 o
  11  -4   9       10.81       28.34     59.86 o
 -13  -3   9     1004.68     1221.28     86.80 o
 -12  -3   9       92.80       74.47     39.18 o
 -11  -3   9      457.01      460.93     74.67 o
 -10  -3   9     1540.15     1457.56    110.50 o
  -9  -3   9     3912.23     3907.21    171.29 o
  -8  -3   9      565.45      607.06     72.78 o
  -7  -3   9     1680.37     1508.55    146.08 o
  -6  -3   9      973.01      933.49    112.65 o
  -5  -3   9     1232.11     1259.69    129.86 o
  -4  -3   9    10160.63    10429.74    354.21 o
  -3  -3   9     1722.09     1818.72    149.11 o
  -2  -3   9      261.14      382.08     75.64 o
  -1  -3   9       83.46      102.03     14.29 o
   0  -3   9      373.55      490.15     53.07 o
   1  -3   9       97.88      210.78     36.40 o
   2  -3   9     5844.83     5823.65    152.19 o
   3  -3   9     2158.47     2241.76     80.17 o
   4  -3   9     1716.38     1811.03     74.26 o
   5  -3   9      177.88      191.47     30.53 o
   6  -3   9     4749.57     4647.21    124.26 o
   7  -3   9     1957.49     1979.62     84.90 o
   8  -3   9      693.77      691.45     52.03 o
   9  -3   9        3.21        0.06     36.46 o
  10  -3   9      289.13      312.45     93.15 o
  11  -3   9      353.12      201.78     70.95 o
  12  -3   9        1.12      107.71     75.87 o
 -13  -2   9       38.68       30.59     40.27 o
 -12  -2   9      313.28      340.58     49.66 o
 -11  -2   9     2084.66     2270.88     92.56 o
 -10  -2   9      434.47      525.93     45.96 o
  -9  -2   9     4575.23     4739.19    143.68 o
  -8  -2   9     1145.81     1088.31     79.97 o
  -7  -2   9      531.04      523.44     89.91 o
  -6  -2   9      245.92      172.52     60.00 o
  -5  -2   9     6500.86     6143.29    280.07 o
  -4  -2   9       67.69      222.98     72.61 o
  -3  -2   9     3905.86     4107.24    124.00 o
  -2  -2   9      352.56      376.21     39.77 o
  -1  -2   9      346.87      395.75     33.09 o
   0  -2   9     1782.79     1617.11     63.50 o
   1  -2   9     1320.65     1340.17     80.49 o
   2  -2   9        0.96       31.73     15.56 o
   3  -2   9     7474.62     7767.86    138.23 o
   4  -2   9       15.69       13.86     15.09 o
   5  -2   9     1996.37     2046.83     78.21 o
   6  -2   9     7011.66     7007.21    147.39 o
   7  -2   9     6405.99     6182.53    143.09 o
   8  -2   9     2078.59     2086.31     86.27 o
   9  -2   9      195.78      177.88     73.53 o
  10  -2   9      528.39      603.77    109.52 o
  11  -2   9     1181.78     1115.52    155.35 o
  12  -2   9     1228.20     1403.10    118.91 o
  13  -2   9      278.07      365.84     93.41 o
 -13  -1   9     1014.07     1121.18    130.67 o
 -12  -1   9      239.94      282.81     54.81 o
 -11  -1   9        4.15        7.63     28.89 o
 -10  -1   9     1495.67     1592.96    122.47 o
  -9  -1   9      535.27      590.74     51.13 o
  -8  -1   9     1268.62     1442.81     97.74 o
  -7  -1   9      570.33      617.59     57.21 o
  -6  -1   9      513.76      575.91     52.95 o
  -5  -1   9     1846.22     1937.84     66.29 o
  -4  -1   9     4620.25     4563.77    122.44 o
  -3  -1   9      575.19      625.58     46.52 o
  -2  -1   9      592.44      747.70     49.57 o
  -1  -1   9     1773.50     1794.14     58.33 o
   0  -1   9     2658.25     2683.84     76.56 o
   1  -1   9     8291.59     8314.13    145.76 o
   2  -1   9     2103.14     1952.41     54.59 o
   3  -1   9      469.63      546.16     27.56 o
   4  -1   9        2.85       68.49     14.92 o
   5  -1   9     3821.91     3889.62     94.54 o
   6  -1   9       95.90       82.96     18.38 o
   7  -1   9     9028.29     9448.74    176.73 o
   8  -1   9      718.31      669.67     75.29 o
   9  -1   9     1643.72     1691.19     80.64 o
  10  -1   9      771.22      825.93     83.71 o
  11  -1   9     1537.26     1500.29    115.84 o
  12  -1   9      318.98      396.94     68.10 o
  13  -1   9     1849.15     1916.91    142.39 o
 -13   0   9      156.54       81.55     42.23 o
 -12   0   9       78.98       47.77     37.61 o
 -11   0   9     2501.94     2411.15    124.61 o
 -10   0   9       19.87       90.54     27.25 o
  -9   0   9     2072.72     1982.95     94.67 o
  -8   0   9       34.03       36.69     24.91 o
  -7   0   9      758.97      675.38     73.80 o
  -6   0   9     2215.19     2044.88     96.68 o
  -5   0   9      483.17      489.31     33.65 o
  -4   0   9      982.08     1075.27     42.86 o
  -3   0   9      108.60      117.26     20.27 o
  -2   0   9     1014.93     1015.58     49.35 o
  -1   0   9      502.52      504.45     92.27 o
   0   0   9    10067.76     9996.66    127.72 o
   1   0   9      138.77      155.05     19.47 o
   2   0   9      502.69      524.09     25.25 o
   3   0   9      604.60      676.47     34.67 o
   4   0   9       19.73       12.77     10.44 o
   5   0   9      701.57      669.04     43.36 o
   6   0   9     7160.10     7279.81    162.99 o
   7   0   9       27.96       36.20     19.33 o
   8   0   9     5558.87     5438.82    139.49 o
   9   0   9     2796.19     2840.49    104.91 o
  10   0   9      782.17      779.98    123.77 o
  11   0   9     3793.34     3884.06    179.33 o
  12   0   9      981.02     1117.42    105.83 o
  13   0   9      283.23      311.77     65.50 o
 -13   1   9      116.16      209.11     56.36 o
 -12   1   9      529.65      562.16     74.31 o
 -11   1   9      408.66      384.49     49.16 o
 -10   1   9     2068.57     2036.90     84.32 o
  -9   1   9       25.05       27.14     25.89 o
  -8   1   9     2288.94     2324.77     78.75 o
  -7   1   9     1822.95     1765.34    106.63 o
  -6   1   9       99.71       72.87     44.59 o
  -5   1   9     2342.08     2320.52     79.21 o
  -4   1   9     2831.44     2690.69     62.93 o
  -3   1   9      108.03      163.79     22.97 o
  -2   1   9      381.57      406.52     28.43 o
  -1   1   9     2039.30     2081.10     79.46 o
   0   1   9      730.50      640.17     65.58 o
   1   1   9     6659.32     6514.31    161.17 o
   2   1   9      219.98      201.13     29.16 o
   3   1   9       22.67       54.85     23.01 o
   4   1   9     2444.27     2511.68    102.65 o
   5   1   9      187.43      248.42     42.36 o
   6   1   9     1988.58     1978.83     76.64 o
   7   1   9     1533.17     1526.43     72.35 o
   8   1   9      408.06      387.00     40.00 o
   9   1   9       21.36       40.12     20.92 o
  10   1   9     5024.14     5087.86    144.24 o
  11   1   9      727.92      665.41     77.21 o
  12   1   9     2863.12     2924.71    162.65 o
  13   1   9       27.46        0.86     78.73 o
 -12   2   9      882.84      925.68     99.09 o
 -11   2   9     1298.74     1311.54    157.59 o
 -10   2   9      457.34      520.55     54.08 o
  -9   2   9     1217.32     1298.92     98.45 o
  -8   2   9      554.25      517.59    138.27 o
  -7   2   9      602.54      648.69     67.26 o
  -6   2   9     5166.31     4965.36    194.24 o
  -5   2   9      360.48      436.34     34.10 o
  -4   2   9     1629.41     1625.57     86.77 o
  -3   2   9      116.99       93.74     21.71 o
  -2   2   9      109.84       92.58     24.56 o
  -1   2   9       95.84      168.11     19.60 o
   0   2   9     6736.58     6187.56    255.13 o
   1   2   9      562.11      526.34     34.40 o
   2   2   9     2899.31     3195.55     95.61 o
   3   2   9      833.73      896.67     57.01 o
   4   2   9      119.48      178.90     33.13 o
   5   2   9     3389.24     3307.56    122.29 o
   6   2   9     1166.43     1144.22     67.60 o
   7   2   9       44.61       72.86     21.96 o
   8   2   9        1.89       22.87     20.61 o
   9   2   9        1.68       13.79     20.69 o
  10   2   9      195.39      203.65     35.03 o
  11   2   9     4216.97     4424.40    187.10 o
  12   2   9       34.66       47.18     38.27 o
  13   2   9       95.52       68.94     43.12 o
  14   2   9      276.62      313.96    157.75 o
 -12   3   9       10.19       52.63     55.79 o
 -11   3   9      959.87      970.39    144.59 o
 -10   3   9     2518.37     2287.82    129.88 o
  -9   3   9     3536.31     3704.80    221.76 o
  -8   3   9        0.78       46.92     32.54 o
  -7   3   9     3747.32     4043.37    161.91 o
  -6   3   9     4420.36     4351.04     99.52 o
  -5   3   9     2587.61     2293.90    161.00 o
  -4   3   9       96.87       90.27     49.29 o
  -3   3   9       97.91       93.13     23.09 o
  -2   3   9     1711.15     1835.87     72.30 o
  -1   3   9      932.00      883.39     41.34 o
   0   3   9      154.85      185.57     58.39 o
   1   3   9     9776.83     9315.25    293.73 o
   2   3   9      686.92      721.20     32.80 o
   3   3   9     2764.78     2715.14     95.95 o
   4   3   9     6053.66     6378.12    216.20 o
   5   3   9      360.48      425.99     46.26 o
   6   3   9     4181.80     4071.00    100.79 o
   7   3   9     1648.18     1558.48     94.04 o
   8   3   9      147.65      137.14     35.02 o
   9   3   9      298.31      300.82     39.29 o
  10   3   9      189.64      243.48     37.91 o
  11   3   9        2.85        0.00     25.78 o
  12   3   9      121.64      145.83     57.69 o
  13   3   9       56.50      135.03     93.37 o
  14   3   9       86.85       98.01     49.36 o
 -11   4   9       62.60       71.77     71.06 o
 -10   4   9     1189.84     1223.17    154.58 o
  -9   4   9       53.46        0.00     31.69 o
  -8   4   9      479.24      499.44     63.39 o
  -7   4   9     1391.80     1466.99    113.88 o
  -6   4   9     5377.42     5609.30    188.27 o
  -5   4   9     2676.43     2680.90    209.56 o
  -4   4   9     1136.58     1066.77    116.79 o
  -3   4   9     1182.29     1318.44     71.32 o
  -2   4   9     1630.99     1568.77     70.31 o
  -1   4   9     2828.83     2593.45    170.73 o
   0   4   9      290.84      329.67     69.21 o
   1   4   9      249.12      212.14     16.75 o
   2   4   9     2260.38     2289.69     60.30 o
   3   4   9     2306.51     2500.70     70.68 o
   4   4   9      120.39      111.81     31.36 o
   5   4   9     6935.78     6222.69    221.29 o
   6   4   9     1076.83     1046.73     73.99 o
   7   4   9     1933.32     1893.89    102.82 o
   8   4   9     1281.05     1198.29     86.13 o
   9   4   9       62.00       99.13     34.41 o
  10   4   9      321.09      348.85     52.36 o
  11   4   9     3112.98     3056.52    147.32 o
  12   4   9      152.75      174.10     73.59 o
  13   4   9       20.02      127.33     75.83 o
  14   4   9      414.18      538.74    126.67 o
 -11   5   9     1552.12     1543.33    183.95 o
 -10   5   9       92.29       23.84     54.68 o
  -9   5   9      155.96      218.89     51.07 o
  -8   5   9      348.28      433.09     58.30 o
  -7   5   9      705.85      745.41     84.10 o
  -6   5   9     1863.76     1862.37    112.69 o
  -5   5   9     3456.60     3576.10    151.63 o
  -4   5   9      702.08      766.89    100.05 o
  -3   5   9      446.50      437.12     45.24 o
  -2   5   9     4238.53     4108.95    219.61 o
  -1   5   9     1052.10     1177.22    121.91 o
   0   5   9      376.88      405.22     75.00 o
   1   5   9       18.10        3.69     11.15 o
   2   5   9      127.33      148.77     32.35 o
   3   5   9     3125.85     3144.29     82.53 o
   4   5   9     6872.79     6972.13    413.80 o
   5   5   9       45.47       62.93     39.53 o
   6   5   9     7222.42     7026.44    292.84 o
   7   5   9        2.60       11.38     41.10 o
   8   5   9      812.73      719.68     69.35 o
   9   5   9     8048.03     8119.88    229.01 o
  10   5   9       12.56       26.40     49.59 o
  11   5   9     1765.00     1654.02    113.82 o
  12   5   9      171.43      183.14     93.80 o
  13   5   9        4.64       98.18     72.43 o
  14   5   9       25.11        0.00     61.40 o
 -10   6   9      928.92      712.07    124.91 o
  -9   6   9        5.42        0.00     54.31 o
  -8   6   9      162.00      153.88     41.98 o
  -7   6   9     2638.45     2634.25    138.41 o
  -6   6   9      441.18      528.57     65.87 o
  -5   6   9      682.50      848.18     80.83 o
  -4   6   9       39.53      190.11    246.76 o
  -3   6   9       55.08       54.99     51.60 o
  -2   6   9      823.17      713.98     99.03 o
  -1   6   9      578.77      603.00     92.61 o
   0   6   9      629.81      651.45     49.05 o
   1   6   9       33.87       64.61     11.82 o
   2   6   9      450.57      434.07     53.21 o
   3   6   9      183.21      121.95     28.46 o
   4   6   9     2821.18     2812.03    188.53 o
   5   6   9     4192.73     4309.39    233.09 o
   6   6   9      978.18     1077.36    123.61 o
   7   6   9     2419.68     2318.84    177.46 o
   8   6   9     3237.62     3201.48    209.17 o
   9   6   9      184.44      150.39     60.65 o
  10   6   9     2852.89     2590.15    195.49 o
  11   6   9      178.96      123.39     59.66 o
  12   6   9      826.77      648.53     77.62 o
  13   6   9      760.24      868.23    138.74 o
  14   6   9      296.31      230.06     89.38 o
 -10   7   9      443.35      286.66     84.43 o
  -9   7   9       22.89       39.07     66.93 o
  -8   7   9      691.73      627.00     73.87 o
  -7   7   9      121.03       90.04     36.78 o
  -6   7   9     2157.90     2292.18    129.26 o
  -5   7   9      216.34      194.33     55.01 o
  -4   7   9      637.57      661.74    121.87 o
  -3   7   9     1435.76     1617.74     90.80 o
  -2   7   9     1840.67     1992.12     94.70 o
  -1   7   9     3482.57     3376.27    116.35 o
   0   7   9     1157.96     1157.99     64.33 o
   1   7   9      395.01      379.06     25.05 o
   2   7   9      657.22      641.47     39.37 o
   3   7   9       27.29       20.38     34.48 o
   4   7   9      307.37      307.93     76.26 o
   5   7   9      314.00      402.25     85.78 o
   6   7   9      292.97      193.97     62.64 o
   7   7   9     1023.11      909.51    118.10 o
   8   7   9      565.66      627.32    101.54 o
   9   7   9     3546.07     3726.71    236.41 o
  10   7   9        0.36        0.00     43.54 o
  11   7   9     1021.38      920.20    125.62 o
  12   7   9      279.68      326.65     76.91 o
  13   7   9        3.78        0.00     44.78 o
  -9   8   9      943.81      828.03    136.22 o
  -8   8   9     1356.07     1418.23    174.37 o
  -7   8   9     4257.93     4429.05    183.11 o
  -6   8   9      182.90      227.46     51.92 o
  -5   8   9      154.15      131.77     59.60 o
  -4   8   9      285.49      272.41     43.87 o
  -3   8   9      838.17      782.47     67.76 o
  -2   8   9     8342.03     8287.88    202.13 o
  -1   8   9      963.41     1014.17     70.11 o
   0   8   9      389.42      378.00     42.23 o
   1   8   9     1657.12     1578.85     78.87 o
   2   8   9     1542.43     1574.79     80.10 o
   3   8   9      397.32      382.50     57.01 o
   4   8   9      850.32      905.63    119.74 o
   5   8   9     3123.51     3046.78    211.75 o
   6   8   9       18.64       32.88     47.39 o
   7   8   9      315.87      570.33    100.95 o
   8   8   9      518.96      572.61     73.79 o
   9   8   9      425.27      496.27     80.15 o
  10   8   9     4613.81     4790.21    236.38 o
  11   8   9      271.83      298.43     64.50 o
  12   8   9        1.66        0.00     47.55 o
  13   8   9     1410.40     1766.38    179.83 o
  -8   9   9      401.92      466.94    109.95 o
  -7   9   9     2513.14     2602.43    225.07 o
  -6   9   9      545.92      492.74     68.58 o
  -5   9   9      539.80      409.41     49.34 o
  -4   9   9      160.94      111.65     35.41 o
  -3   9   9     2988.69     3308.94    139.62 o
  -2   9   9     1012.87     1009.26     75.70 o
  -1   9   9     4679.93     4645.95    154.12 o
   0   9   9      689.64      744.30     87.50 o
   1   9   9     3670.04     3412.38    123.67 o
   2   9   9     3400.29     3569.18    146.82 o
   3   9   9     3342.17     3590.37    122.68 o
   4   9   9      366.06      344.45     83.42 o
   5   9   9     1326.35     1356.83    151.79 o
   6   9   9      226.62      236.78     49.94 o
   7   9   9      285.60      297.38     58.13 o
   8   9   9      386.92      526.90     72.74 o
   9   9   9     3454.23     3756.78    182.10 o
  10   9   9     1439.96     1467.89    118.23 o
  11   9   9      227.88      199.52     54.50 o
  12   9   9      364.82      462.44     75.43 o
  13   9   9       81.42       84.59     49.68 o
  -7  10   9      182.51      214.15     92.97 o
  -6  10   9     1221.40     1198.84     82.05 o
  -5  10   9     1116.32     1131.93     77.64 o
  -4  10   9      804.72      791.38     75.38 o
  -3  10   9      566.59      645.69     76.40 o
  -2  10   9     2302.33     2327.07    118.79 o
  -1  10   9       20.00       49.68     24.83 o
   0  10   9      292.07      234.23     40.42 o
   1  10   9       15.57       32.81     55.32 o
   2  10   9     1354.09     1464.19     86.54 o
   3  10   9     3832.53     3907.05    138.68 o
   4  10   9     2912.82     2864.43    218.86 o
   5  10   9      208.83      224.34     53.60 o
   6  10   9      512.38      532.86     74.18 o
   7  10   9     2035.88     2083.57    136.67 o
   8  10   9      576.08      611.94     93.56 o
   9  10   9     2809.09     2909.64    164.21 o
  10  10   9     1161.80     1276.66    114.65 o
  11  10   9      272.38      353.19     66.41 o
  12  10   9       10.44        0.00     63.90 o
  -7  11   9     1832.28     1746.11    132.17 o
  -6  11   9        3.08        9.29     46.81 o
  -5  11   9      441.57      313.46     55.29 o
  -4  11   9     3406.26     3163.86    152.56 o
  -3  11   9      500.21      491.35     62.80 o
  -2  11   9     1101.34     1027.43     84.12 o
  -1  11   9       12.99        0.00     29.89 o
   0  11   9       29.35       59.77     30.93 o
   1  11   9      238.59      234.67     88.95 o
   2  11   9     3409.77     3526.65    141.99 o
   3  11   9      986.25      884.65    130.64 o
   4  11   9     2705.66     2682.92    152.45 o
   5  11   9      295.00      332.60    106.17 o
   6  11   9     2666.65     2533.57    152.90 o
   7  11   9      766.29      840.17    128.24 o
   8  11   9     2195.46     2904.73    238.98 o
   9  11   9       38.70      134.65     61.51 o
  10  11   9     1038.85      943.29    145.18 o
  11  11   9       25.86       22.49     55.47 o
  -5  12   9      439.64      493.02    187.59 o
  -4  12   9      326.60      311.33     48.17 o
  -3  12   9     2093.08     2131.84    128.47 o
  -2  12   9      112.19       56.53     30.10 o
  -1  12   9      165.95      107.65     36.19 o
   0  12   9      339.99      384.55     63.70 o
   1  12   9        5.86       43.99     50.37 o
   2  12   9       75.20        0.00     54.94 o
   3  12   9     1613.09     1786.22    182.68 o
   4  12   9        8.44        0.00     34.18 o
   5  12   9      382.50      379.88     69.96 o
   6  12   9      423.94      423.19     93.24 o
   7  12   9     2881.29     2951.94    239.29 o
   8  12   9      329.55      250.01     84.93 o
   9  12   9     1350.99     1443.05    180.89 o
  10  12   9      477.93      631.92    128.19 o
  -4  13   9     2360.80     2673.74    217.10 o
  -3  13   9      108.33      184.92     67.74 o
  -2  13   9      800.21      658.71    115.71 o
  -1  13   9       13.26       53.77     63.44 o
   0  13   9       37.22       88.78     65.16 o
   1  13   9      388.00      333.30     96.03 o
   2  13   9      553.40      532.18    114.90 o
   3  13   9      124.88      133.32     73.80 o
   4  13   9      106.71      128.12     52.39 o
   5  13   9        1.65        0.00     52.72 o
   6  13   9        0.44        0.00     59.06 o
   7  13   9     1231.29     1332.85    170.72 o
   8  13   9     1022.57      906.84    149.66 o
   9  13   9      371.65      396.47    113.64 o
  -2  14   9      159.03        0.00     53.30 o
  -1  14   9      593.61      404.18    100.88 o
   0  14   9     1777.64     1867.55    200.31 o
   1  14   9       98.98      154.65     74.10 o
   2  14   9      320.90      361.50    102.08 o
   3  14   9      342.32      393.02    107.75 o
   4  14   9      220.22      237.53     57.75 o
   5  14   9      174.88      172.13     75.79 o
   6  14   9      114.46       29.26     61.12 o
   7  14   9      685.17      842.94    147.73 o
   1  15   9     2562.60     2413.74    231.16 o
   2  15   9      174.94      364.12     99.83 o
   3  15   9      333.64      349.92    108.02 o
   4  15   9        0.11        0.00     92.25 o
   5  15   9       69.87        3.90     60.42 o
  -5 -12  10     1445.46     1206.54    176.87 o
  -4 -12  10       88.50      169.51     73.58 o
  -3 -12  10        7.72        0.00     65.35 o
  -2 -12  10     1980.64     1993.43    208.24 o
  -1 -12  10       46.73       73.76     69.67 o
   0 -12  10      982.80      905.22    104.98 o
   1 -12  10      348.77      373.16     62.77 o
  -7 -11  10       21.94       67.24     77.26 o
  -6 -11  10     2062.96     1971.88    221.15 o
  -5 -11  10      119.73      116.06     70.35 o
  -4 -11  10      380.47      402.49    106.03 o
  -3 -11  10      814.55      892.15    142.94 o
  -2 -11  10      184.53      299.42     94.36 o
  -1 -11  10     2785.58     2994.31    172.87 o
   0 -11  10       34.74       45.80     52.67 o
   1 -11  10      409.33      446.01     76.38 o
   2 -11  10      144.89      105.97     38.41 o
   3 -11  10      781.37      826.95     99.07 o
   4 -11  10      246.19      364.81     97.61 o
  -8 -10  10      130.96      129.25     83.56 o
  -7 -10  10      307.74      330.82    101.48 o
  -6 -10  10       14.86       83.43     73.58 o
  -5 -10  10     1077.30      943.96    145.10 o
  -4 -10  10      234.09       77.83     58.41 o
  -3 -10  10      163.33       72.98     64.27 o
  -2 -10  10     1822.37     1962.22    196.66 o
  -1 -10  10        0.14       65.85     48.29 o
   0 -10  10     1877.06     1982.79    138.63 o
   1 -10  10      489.90      480.43     74.73 o
   2 -10  10       42.27       36.97     32.76 o
   3 -10  10     1258.17     1314.69     90.40 o
   4 -10  10      608.63      635.75     85.67 o
   5 -10  10      303.95      240.79    151.09 o
  -9  -9  10       62.88        0.00     80.84 o
  -8  -9  10      260.73      190.15     93.54 o
  -7  -9  10      257.80      173.70     85.57 o
  -6  -9  10     1701.60     1840.24    197.89 o
  -5  -9  10      212.02      125.56     73.18 o
  -4  -9  10      732.40      668.78    121.40 o
  -3  -9  10     1877.24     2036.23    201.55 o
  -2  -9  10       63.82      214.06     84.03 o
  -1  -9  10     8030.31     8205.11    261.26 o
   0  -9  10      341.01      377.81     68.56 o
   1  -9  10      121.03      173.47     78.58 o
   2  -9  10     1310.91     1443.51     90.09 o
   3  -9  10      127.48      126.95     37.06 o
   4  -9  10      479.43      514.39     58.04 o
   5  -9  10      897.84     1002.10    159.71 o
   6  -9  10       66.22      118.67     51.02 o
   7  -9  10       24.17       21.82     50.55 o
 -11  -8  10       13.47        0.00     68.37 o
 -10  -8  10      666.65      576.13    126.65 o
  -9  -8  10      870.66     1013.97    161.81 o
  -8  -8  10     2766.29     2635.29    239.86 o
  -7  -8  10     1339.52     1494.67    183.12 o
  -6  -8  10      317.94      330.72     96.67 o
  -5  -8  10        3.57        0.00     58.94 o
  -4  -8  10      462.16      214.93     81.76 o
  -3  -8  10      753.97      816.56    128.93 o
  -2  -8  10     3637.44     3789.32    257.05 o
  -1  -8  10       39.48      175.93     50.57 o
   0  -8  10     5107.30     5183.56    277.75 o
   1  -8  10     2274.40     1858.23    178.73 o
   2  -8  10      124.34      123.15     53.27 o
   3  -8  10     4920.11     4778.47    189.13 o
   4  -8  10       87.18      236.72     78.16 o
   5  -8  10      767.31      807.83     85.03 o
   6  -8  10       73.00       95.79     62.99 o
   7  -8  10        8.52        0.00     36.49 o
   8  -8  10       17.14        0.00     47.66 o
 -11  -7  10      141.38      198.22     87.79 o
 -10  -7  10      544.07      634.30    128.80 o
  -9  -7  10      160.81       92.22     74.55 o
  -8  -7  10     2565.70     2633.57    234.82 o
  -7  -7  10      597.73      627.17    118.14 o
  -6  -7  10      207.05      326.20     88.79 o
  -5  -7  10      283.27      168.15     62.10 o
  -4  -7  10     3399.52     3322.30    166.34 o
  -3  -7  10      397.31      405.13     63.30 o
  -2  -7  10     3292.39     3271.82    220.61 o
  -1  -7  10     4179.39     4098.89    253.16 o
   0  -7  10     2224.62     2033.43    121.88 o
   1  -7  10       26.90       60.77     38.92 o
   2  -7  10     2825.83     2954.51    113.72 o
   3  -7  10      185.57      231.22     39.60 o
   4  -7  10     4581.99     4869.37    146.93 o
   5  -7  10        4.40        0.00     33.36 o
   6  -7  10      187.60      114.68     63.33 o
   7  -7  10      962.42     1088.69     99.15 o
   8  -7  10      579.90      619.98     80.41 o
   9  -7  10       80.79      132.60     51.54 o
 -12  -6  10      910.66      814.02    143.64 o
 -11  -6  10       44.44       43.81     71.11 o
 -10  -6  10        3.52        0.00     62.76 o
  -9  -6  10     3263.62     3536.02    264.34 o
  -8  -6  10        2.94        0.00     57.56 o
  -7  -6  10     1016.73     1123.81    102.93 o
  -6  -6  10       70.13       47.99     39.06 o
  -5  -6  10       60.04       72.73     35.84 o
  -4  -6  10     1758.07     1568.04    157.56 o
  -3  -6  10     2614.20     2757.36    201.02 o
  -2  -6  10      106.92      260.54     77.45 o
  -1  -6  10     1868.36     1771.74    108.97 o
   0  -6  10       40.21       86.47     51.59 o
   1  -6  10     2290.05     2111.13    116.57 o
   2  -6  10     3352.95     3666.25    154.78 o
   3  -6  10     3427.50     3405.67    117.07 o
   4  -6  10     2011.02     2180.63     95.30 o
   5  -6  10      203.31      291.89     40.67 o
   6  -6  10     1251.23     1203.48     73.22 o
   7  -6  10      304.43      356.25     62.54 o
   8  -6  10     1454.30     1510.64    156.20 o
   9  -6  10     1009.02     1063.23    162.77 o
  10  -6  10      291.70      276.09     81.33 o
 -12  -5  10      238.06      182.30     82.60 o
 -11  -5  10      207.49      144.05     72.84 o
 -10  -5  10      720.11      891.63    135.97 o
  -9  -5  10       87.46      127.45     70.37 o
  -8  -5  10     1791.08     1829.07    130.39 o
  -7  -5  10      123.29      162.19     48.11 o
  -6  -5  10      557.20      430.54     86.87 o
  -5  -5  10     1308.15      995.46    124.39 o
  -4  -5  10       29.97       37.96     50.69 o
  -3  -5  10      229.34      202.45     69.57 o
  -2  -5  10       38.38       60.92     44.28 o
  -1  -5  10      354.85      305.42     51.09 o
   0  -5  10       43.22       73.84     35.62 o
   1  -5  10     3909.55     3861.95    149.79 o
   2  -5  10      604.84      622.41     50.46 o
   3  -5  10     5655.71     5904.16    146.56 o
   4  -5  10      894.60      894.99     63.25 o
   5  -5  10     3557.40     3487.87    117.46 o
   6  -5  10     2114.31     2307.31     97.09 o
   7  -5  10     3331.68     3177.39    164.59 o
   8  -5  10      412.14      373.90     60.23 o
   9  -5  10      235.84      179.44     48.74 o
  10  -5  10       34.88       94.22     41.68 o
 -12  -4  10        5.38        0.00     66.40 o
 -11  -4  10       60.31        0.00     48.89 o
 -10  -4  10      129.17      209.93     89.94 o
  -9  -4  10     1961.87     2038.97    133.42 o
  -8  -4  10      747.52      786.79     83.53 o
  -7  -4  10     1416.30     1321.22    105.97 o
  -6  -4  10      391.51      295.12     76.10 o
  -5  -4  10      327.74      450.81     89.61 o
  -4  -4  10     3924.84     3914.74    236.17 o
  -3  -4  10     1455.62     1419.33    143.11 o
  -2  -4  10      314.25      406.61     81.43 o
  -1  -4  10       75.02      144.78     41.41 o
   0  -4  10     2002.67     1860.33    103.07 o
   1  -4  10     2928.84     3063.91    135.15 o
   2  -4  10     1330.25     1432.59     69.77 o
   3  -4  10      202.92      250.58     33.80 o
   4  -4  10     1699.47     1792.80     79.95 o
   5  -4  10      165.32      106.19     29.14 o
   6  -4  10     1338.95     1380.28     73.50 o
   7  -4  10     2880.87     2901.84    107.64 o
   8  -4  10     2599.14     2458.89    177.81 o
   9  -4  10      616.74      537.97     69.86 o
  10  -4  10      372.18      450.62     65.14 o
  11  -4  10      302.43      369.67    101.04 o
 -12  -3  10       65.45      167.37     71.76 o
 -11  -3  10      445.81      204.65     72.79 o
 -10  -3  10      177.52      219.71     50.79 o
  -9  -3  10     1388.54     1505.29    114.66 o
  -8  -3  10      872.34      806.53     84.65 o
  -7  -3  10      153.81      143.10     59.20 o
  -6  -3  10      397.21      397.71     80.42 o
  -5  -3  10      690.48      766.44    107.42 o
  -4  -3  10      434.63      476.53     89.75 o
  -3  -3  10     2797.63     2820.68    194.25 o
  -2  -3  10     1540.69     1695.89    151.00 o
  -1  -3  10      832.55      792.26     68.89 o
   0  -3  10     1358.23     1289.01     81.39 o
   1  -3  10     2532.99     2487.22    111.65 o
   2  -3  10     2149.93     2144.25     78.33 o
   3  -3  10     5363.24     5602.30    129.40 o
   4  -3  10        9.27       12.01     18.45 o
   5  -3  10       91.47       69.76     20.55 o
   6  -3  10     2577.73     2530.90     95.14 o
   7  -3  10      952.02      995.21     90.23 o
   8  -3  10      859.92      832.38     77.77 o
   9  -3  10       63.49       69.79     31.53 o
  10  -3  10        2.80       39.39     60.73 o
  11  -3  10      358.10      359.95    106.31 o
 -12  -2  10     1444.40     1390.64    127.28 o
 -11  -2  10      206.72      261.97     56.74 o
 -10  -2  10     3157.46     3162.83    160.47 o
  -9  -2  10      324.46      353.61     44.78 o
  -8  -2  10      744.21      593.76    105.21 o
  -7  -2  10       29.56       15.02     44.89 o
  -6  -2  10      340.22      394.41     84.33 o
  -5  -2  10      311.47      357.40     75.61 o
  -4  -2  10     7905.00     7818.94    320.22 o
  -3  -2  10     1063.52     1081.11     67.50 o
  -2  -2  10     3701.51     3719.86    122.41 o
  -1  -2  10      679.20      736.67     44.92 o
   0  -2  10     2631.24     2579.64     93.54 o
   1  -2  10     2357.15     2313.46    124.97 o
   2  -2  10     5733.13     5539.18    179.40 o
   3  -2  10       44.43        9.77     17.15 o
   4  -2  10      307.73      413.60     58.03 o
   5  -2  10      259.91      295.23     32.39 o
   6  -2  10       29.22       49.44     20.70 o
   7  -2  10     2363.23     2435.67    100.21 o
   8  -2  10      766.33      816.59     58.29 o
   9  -2  10       82.79      111.42     63.73 o
  10  -2  10      125.84      138.72     49.10 o
  11  -2  10      157.64      175.84     49.65 o
  12  -2  10       49.60       27.12     45.45 o
 -12  -1  10       45.19       70.42     37.99 o
 -11  -1  10     1456.64     1588.37     93.29 o
 -10  -1  10        0.37        5.36     26.03 o
  -9  -1  10     2637.12     2668.63    110.48 o
  -8  -1  10     1551.02     1524.01     95.38 o
  -7  -1  10      144.16      111.45     32.02 o
  -6  -1  10     3716.59     3726.00    225.21 o
  -5  -1  10     1168.86     1104.11    123.20 o
  -4  -1  10      336.92      402.14     81.42 o
  -3  -1  10     5450.43     5297.08    131.76 o
  -2  -1  10     1314.56     1291.29     66.06 o
  -1  -1  10     1308.57     1277.07     77.93 o
   0  -1  10     2910.23     2951.21     81.83 o
   1  -1  10     6827.40     6741.42     98.69 o
   2  -1  10     7148.49     7452.44    121.73 o
   3  -1  10     1262.26     1223.28     38.91 o
   4  -1  10      552.60      583.47     31.68 o
   5  -1  10      132.04      135.66     18.55 o
   6  -1  10     2518.33     2640.71     76.36 o
   7  -1  10       98.59      110.16     27.21 o
   8  -1  10     2251.11     2324.59     94.95 o
   9  -1  10       53.01       60.14     33.20 o
  10  -1  10      309.71      355.64     56.07 o
  11  -1  10      855.58      785.43     85.31 o
  12  -1  10     1040.80     1002.90    102.89 o
 -12   0  10      232.97      171.98     81.90 o
 -11   0  10       74.83       54.87     33.15 o
 -10   0  10     5121.24     4939.60    135.06 o
  -9   0  10       93.22       86.07     36.24 o
  -8   0  10       53.57      102.74     35.37 o
  -7   0  10      465.29      472.74     52.82 o
  -6   0  10     2133.43     2124.15    196.19 o
  -5   0  10     1760.45     1603.04     78.56 o
  -4   0  10      234.98      216.12     62.60 o
  -3   0  10        6.06       41.56     15.61 o
  -2   0  10      970.16      986.10    120.95 o
  -1   0  10     1082.68     1090.95    106.67 o
   0   0  10     1137.25     1209.04     92.44 o
   1   0  10     8175.09     7858.59    163.33 o
   2   0  10      183.68      145.37     16.16 o
   3   0  10      743.07      772.22     37.19 o
   4   0  10      799.42      712.46     59.97 o
   5   0  10     4731.79     4864.63    113.33 o
   6   0  10      449.26      498.42     41.78 o
   7   0  10     3866.80     3815.29    115.23 o
   8   0  10       10.38       11.74     21.40 o
   9   0  10        2.12        0.00     23.12 o
  10   0  10     1514.48     1718.00    114.48 o
  11   0  10      560.94      758.35    105.49 o
  12   0  10     1642.47     1783.19    128.88 o
  13   0  10      468.40      541.58    104.07 o
 -12   1  10        5.32       55.43     64.00 o
 -11   1  10     1277.98     1283.77    103.96 o
 -10   1  10     1467.32     1494.04     76.36 o
  -9   1  10      681.56      712.17     61.55 o
  -8   1  10        1.59       20.03     48.25 o
  -7   1  10      254.08      236.03     90.13 o
  -6   1  10      469.18      452.64     49.79 o
  -5   1  10        7.19       36.26     30.55 o
  -4   1  10       83.68      128.50     32.40 o
  -3   1  10      110.48       76.52     19.05 o
  -2   1  10     1593.76     1542.91     69.02 o
  -1   1  10       43.07       36.67     11.64 o
   0   1  10     3468.37     3678.46     92.07 o
   1   1  10      832.21      946.44     87.98 o
   2   1  10     4204.07     4334.58    244.30 o
   3   1  10      226.40      237.49     33.55 o
   4   1  10        1.80        0.00     21.52 o
   5   1  10     5372.75     5338.45    162.25 o
   6   1  10     2880.56     2761.03     91.29 o
   7   1  10     1392.18     1353.24     85.32 o
   8   1  10      100.12       86.67     33.65 o
   9   1  10       79.28       46.27     26.19 o
  10   1  10       19.16       28.84     22.79 o
  11   1  10     3158.56     3035.02    242.79 o
  12   1  10      164.34      286.33     62.86 o
  13   1  10      806.65      628.51     86.28 o
 -12   2  10      761.64      711.47    125.05 o
 -11   2  10     1339.17     1395.99    167.92 o
 -10   2  10     1448.73     1486.83     88.41 o
  -9   2  10       87.70      111.63     40.30 o
  -8   2  10      150.51      320.90    108.61 o
  -7   2  10     4697.61     4922.76    256.80 o
  -6   2  10       16.42       86.63     52.55 o
  -5   2  10     3605.74     3530.14    214.41 o
  -4   2  10      429.81      456.21     61.08 o
  -3   2  10      244.69      321.94     37.10 o
  -2   2  10        1.41       44.52     26.11 o
  -1   2  10       32.19       42.90     46.50 o
   0   2  10      105.72      142.05     58.30 o
   1   2  10     3305.31     3254.17    103.79 o
   2   2  10      296.32      242.26     41.42 o
   3   2  10      351.61      381.94     41.63 o
   4   2  10     2799.14     2869.41    111.58 o
   5   2  10      405.67      373.61     44.57 o
   6   2  10     4417.95     4201.88    148.45 o
   7   2  10       95.38      129.64     35.81 o
   8   2  10        7.38       27.78     20.46 o
   9   2  10      212.50      267.00     48.93 o
  10   2  10      429.33      455.32     48.12 o
  11   2  10      145.26      144.81     40.25 o
  12   2  10      452.76      403.72     74.70 o
  13   2  10      113.45      110.07    136.55 o
 -11   3  10      695.91      693.30    127.79 o
 -10   3  10     1389.74     1333.57    108.20 o
  -9   3  10     1074.83     1073.78     93.64 o
  -8   3  10     1282.13     1290.69    101.88 o
  -7   3  10      498.98      772.25    236.29 o
  -6   3  10     4743.96     4951.22    254.60 o
  -5   3  10      537.02      507.86     86.84 o
  -4   3  10     1543.16     1672.64    149.96 o
  -3   3  10      689.39      601.20     48.32 o
  -2   3  10       46.81       84.55     18.23 o
  -1   3  10      412.25      343.20     72.44 o
   0   3  10     5052.64     4795.86    222.05 o
   1   3  10       20.01       68.32     15.13 o
   2   3  10     3858.61     4074.47    104.41 o
   3   3  10      802.54      861.89     56.03 o
   4   3  10       31.72       58.15     24.06 o
   5   3  10     9604.18     9465.09    211.25 o
   6   3  10      580.20      526.07     55.11 o
   7   3  10     1510.52     1546.40     95.88 o
   8   3  10      385.37      350.84    111.08 o
   9   3  10        6.42        0.00     33.47 o
  10   3  10       66.64      105.30     38.29 o
  11   3  10      706.96      758.16     63.47 o
  12   3  10      351.57      368.81    118.96 o
  13   3  10        7.17       19.76     39.11 o
 -11   4  10     1937.98     1894.99    199.12 o
 -10   4  10      194.57      348.99     95.46 o
  -9   4  10      462.25      336.04     59.53 o
  -8   4  10       52.19      188.07    106.14 o
  -7   4  10      753.49      804.81    145.79 o
  -6   4  10     2686.15     2643.19    139.34 o
  -5   4  10     5504.94     5216.11    263.58 o
  -4   4  10     1564.16     1466.93    141.89 o
  -3   4  10      115.29        0.00     46.43 o
  -2   4  10     4110.72     4189.25    229.62 o
  -1   4  10      832.57      754.51    102.21 o
   0   4  10     2615.62     2585.03    180.35 o
   1   4  10     5369.14     5430.13    124.02 o
   2   4  10      127.76      132.16     16.69 o
   3   4  10     1637.36     1543.90     55.84 o
   4   4  10     5383.94     5630.12    151.95 o
   5   4  10       38.33       40.09     26.94 o
   6   4  10     7537.94     7734.55    226.40 o
   7   4  10       18.59       53.98     32.36 o
   8   4  10      110.32       75.39     32.05 o
   9   4  10     2175.66     2614.01    132.14 o
  10   4  10      597.61      676.23     75.22 o
  11   4  10      151.61      129.23     40.43 o
  12   4  10     1289.32     1123.86    154.79 o
  13   4  10      370.51      336.10    102.92 o
 -10   5  10      134.00       91.20     84.31 o
  -9   5  10      644.65      723.61     80.20 o
  -8   5  10      281.26      355.60     59.92 o
  -7   5  10      686.06      824.74    134.25 o
  -6   5  10      253.67      443.44    161.67 o
  -5   5  10       20.70        0.00     49.75 o
  -4   5  10      533.81      431.02     83.10 o
  -3   5  10     5274.19     5331.88    261.80 o
  -2   5  10      646.44      527.73     94.03 o
  -1   5  10     9208.62     8976.59    340.65 o
   0   5  10       23.69       28.49     40.03 o
   1   5  10     3513.08     3446.11    212.08 o
   2   5  10      398.35      424.65     26.93 o
   3   5  10     1086.27     1086.37     49.08 o
   4   5  10       18.34       31.20     15.26 o
   5   5  10     8047.68     8167.52    196.47 o
   6   5  10       27.11       37.59     27.43 o
   7   5  10     1016.63     1135.03     83.57 o
   8   5  10     3123.09     3072.71    141.22 o
   9   5  10       59.44       27.32     31.04 o
  10   5  10     4380.51     4471.58    180.61 o
  11   5  10      114.05       64.06     49.18 o
  12   5  10      633.67      553.39     71.08 o
  13   5  10        3.77       27.03     58.15 o
 -10   6  10      466.15      445.64    106.22 o
  -9   6  10      137.62      302.64     95.06 o
  -8   6  10     1543.63     1515.44    111.14 o
  -7   6  10      550.93      601.45     73.96 o
  -6   6  10      956.52      965.32     91.20 o
  -5   6  10      547.70      480.43     85.40 o
  -4   6  10       36.33        1.04     35.88 o
  -3   6  10      470.61      452.48     86.37 o
  -2   6  10     1400.95     1486.66    145.03 o
  -1   6  10      251.42      311.10     76.09 o
   0   6  10     7687.07     7904.84    325.46 o
   1   6  10     1244.66     1097.26    126.27 o
   2   6  10       15.76        8.42     23.44 o
   3   6  10     3514.64     3426.58    129.89 o
   4   6  10     1538.17     1576.62    179.36 o
   5   6  10     4121.07     4091.61    240.09 o
   6   6  10     1742.20     1745.87    159.78 o
   7   6  10      800.47      889.05    116.88 o
   8   6  10      679.33      752.52     73.59 o
   9   6  10     4856.89     5055.63    188.58 o
  10   6  10      469.96      426.76     62.56 o
  11   6  10      921.00     1043.39     95.46 o
  12   6  10       13.61       32.31     34.22 o
  13   6  10       59.40       13.69     61.98 o
  -9   7  10      778.46      772.22    134.10 o
  -8   7  10      654.13      739.31     86.53 o
  -7   7  10     2028.81     2328.61    138.35 o
  -6   7  10      153.31      202.04     55.10 o
  -5   7  10      389.85      378.01     77.91 o
  -4   7  10       85.64      107.86     47.66 o
  -3   7  10        0.91        0.97     41.61 o
  -2   7  10     1301.81     1156.01    131.15 o
  -1   7  10     2361.61     2466.02    187.02 o
   0   7  10        2.65       56.85     47.32 o
   1   7  10     1021.95      968.73    123.39 o
   2   7  10       44.37       25.56     47.47 o
   3   7  10      319.75      308.13     77.08 o
   4   7  10     4927.61     4983.56    267.38 o
   5   7  10     1185.82     1408.64    144.61 o
   6   7  10     2065.37     1815.00    167.49 o
   7   7  10       76.94      132.15     63.48 o
   8   7  10     2356.98     2458.79    196.44 o
   9   7  10     1420.17     1422.13    152.52 o
  10   7  10     4483.15     4330.39    263.28 o
  11   7  10      663.69      601.84     76.98 o
  12   7  10        1.97        0.00     45.37 o
  13   7  10     1068.79     1208.37    159.85 o
  -8   8  10     1400.48     1539.70    181.22 o
  -7   8  10     1673.19     1681.83    136.33 o
  -6   8  10      688.46      915.02    136.90 o
  -5   8  10      239.08      408.14    204.02 o
  -4   8  10      173.37      214.80     73.54 o
  -3   8  10      437.57      424.10     84.46 o
  -2   8  10      668.51      805.42     66.18 o
  -1   8  10       55.59      113.33     31.18 o
   0   8  10     1605.36     1402.02    147.35 o
   1   8  10     2206.07     2162.97    180.91 o
   2   8  10       42.40      104.87     51.79 o
   3   8  10     3602.15     3599.66    232.85 o
   4   8  10       55.17       12.99     50.04 o
   5   8  10     1167.72     1340.67    151.00 o
   6   8  10       73.62       26.18     47.07 o
   7   8  10        3.18       12.77     42.02 o
   8   8  10      355.30      363.24     88.29 o
   9   8  10     2332.49     2383.82    203.06 o
  10   8  10      288.03      389.93     95.92 o
  11   8  10      275.96      284.35     81.34 o
  12   8  10      376.47      348.84     90.53 o
  -7   9  10      333.94      505.10    116.38 o
  -6   9  10     1939.75     1934.34    131.12 o
  -5   9  10       14.39       77.45    117.40 o
  -4   9  10      954.81      999.07     83.12 o
  -3   9  10      385.84      348.22     50.79 o
  -2   9  10     3026.92     2982.93    128.75 o
  -1   9  10      652.82      825.24    118.84 o
   0   9  10        7.25        9.31     56.88 o
   1   9  10      359.85      307.65     76.99 o
   2   9  10     2351.23     2189.78    188.15 o
   3   9  10     2786.90     2329.73    196.17 o
   4   9  10     5519.25     5897.14    312.04 o
   5   9  10      100.60      138.75     70.46 o
   6   9  10      856.94      873.49    131.46 o
   7   9  10      406.22      528.37    102.43 o
   8   9  10      270.97      301.70     85.69 o
   9   9  10     1046.79     1134.75    148.49 o
  10   9  10      551.30      477.43    107.85 o
  11   9  10       57.16       53.75     56.14 o
  12   9  10       22.63        0.00     50.21 o
  -7  10  10     3061.34     3080.06    255.44 o
  -6  10  10        5.05       46.68     62.01 o
  -5  10  10      799.69      753.40     84.87 o
  -4  10  10     2777.14     3055.04    222.86 o
  -3  10  10     1168.21     1034.67    137.62 o
  -2  10  10      755.74      733.13    116.70 o
  -1  10  10     1017.04     1085.66    142.30 o
   0  10  10      176.72      186.57     66.60 o
   1  10  10      529.51      419.29     94.26 o
   2  10  10      635.34      632.58    114.10 o
   3  10  10      829.56      786.80    126.40 o
   4  10  10     1445.89     1548.72    170.73 o
   5  10  10     1573.12     1578.50    173.33 o
   6  10  10     1850.45     1773.03    184.62 o
   7  10  10      137.91      191.79     77.13 o
   8  10  10     3449.61     3423.29    256.83 o
   9  10  10      237.14      252.37     88.58 o
  10  10  10      125.97       91.89     44.48 o
  11  10  10      107.20      186.63     81.83 o
  12  10  10      286.15      386.38    104.14 o
  -6  11  10     1190.48     1190.40    165.11 o
  -5  11  10      452.54      524.66     98.76 o
  -4  11  10       87.57      101.86     57.08 o
  -3  11  10     2427.32     2284.35    200.48 o
  -2  11  10       30.47       98.68     67.56 o
  -1  11  10      227.00      206.04     73.21 o
   0  11  10      248.15      239.08     79.74 o
   1  11  10      480.18      566.12    113.68 o
   2  11  10      414.63      507.77    105.99 o
   3  11  10     1051.76     1025.51    145.07 o
   4  11  10     1217.01     1108.98    151.07 o
   5  11  10      992.81     1011.28    144.90 o
   6  11  10      140.48      180.58     78.54 o
   7  11  10     4348.90     4721.02    305.84 o
   8  11  10     2561.70     2733.20    166.62 o
   9  11  10     1271.97     1268.36    116.92 o
  10  11  10       80.04       51.58     44.41 o
  11  11  10       11.64        0.00     81.28 o
  -4  12  10     1817.32     1972.59    188.84 o
  -3  12  10        2.23        0.00     61.66 o
  -2  12  10      323.03      331.44     91.11 o
  -1  12  10      199.73      268.31     85.01 o
   0  12  10       29.19        0.00     62.60 o
   1  12  10     2471.13     2398.95    212.65 o
   2  12  10      556.83      569.24    111.37 o
   3  12  10       57.17       25.91     63.03 o
   4  12  10      349.60      216.87     77.89 o
   5  12  10      113.73       47.95     57.52 o
   6  12  10      235.62       82.96     68.63 o
   7  12  10     2509.63     2454.76    204.96 o
   8  12  10      734.24      894.05    102.69 o
   9  12  10     1013.21      924.91    105.04 o
  10  12  10      277.57      206.37     86.64 o
  -3  13  10     1870.94     1799.88    189.39 o
  -2  13  10      448.57      530.56    113.45 o
  -1  13  10      308.90      306.37     86.18 o
   0  13  10      442.65      558.37    111.26 o
   1  13  10       73.35       22.15     56.39 o
   2  13  10      148.26      131.49     73.78 o
   3  13  10      867.84      691.09    129.00 o
   4  13  10      119.45      129.72     76.27 o
   5  13  10      214.24      101.55     72.72 o
   6  13  10      425.06      483.09     80.49 o
   7  13  10       16.63       16.46     50.88 o
   8  13  10      930.71      869.76    104.81 o
   0  14  10      606.08      552.28    118.19 o
   1  14  10      208.69      226.46     89.26 o
   2  14  10      653.28      749.06    135.93 o
   3  14  10       85.21       13.88     63.55 o
   4  14  10      160.28      137.75     75.19 o
   5  14  10        0.11        0.00     78.33 o
   6  14  10      206.55      197.49     92.34 o
  -5 -11  11      742.88      501.29    124.18 o
  -4 -11  11     1334.02     1252.77    179.49 o
  -3 -11  11        8.09       19.78     63.41 o
  -2 -11  11     3362.08     3425.79    276.78 o
  -1 -11  11       16.43       18.59     58.55 o
   0 -11  11     2322.15     2190.43    155.48 o
   1 -11  11       78.17      136.59     41.83 o
   2 -11  11        0.49        4.03     32.98 o
  -6 -10  11      979.33      997.88    157.66 o
  -5 -10  11      437.26      325.22    107.81 o
  -4 -10  11        0.05        0.00     67.46 o
  -3 -10  11     1225.81     1064.96    156.23 o
  -2 -10  11       55.41       27.07     54.53 o
  -1 -10  11     5858.04     5827.53    236.26 o
   0 -10  11     1142.34     1182.17    143.55 o
   1 -10  11      124.61      207.59     58.28 o
   2 -10  11      826.39      832.09     75.28 o
   3 -10  11       63.69      197.59     43.51 o
   4 -10  11      852.06      749.79     92.61 o
  -8  -9  11     1167.27     1261.29    176.72 o
  -7  -9  11       18.23      113.91     78.26 o
  -6  -9  11      660.64      768.00    137.90 o
  -5  -9  11      348.13      342.95     99.26 o
  -4  -9  11        0.85        0.00     45.08 o
  -3  -9  11      427.90      540.43    117.58 o
  -2  -9  11     2222.52     2439.72    221.11 o
  -1  -9  11      412.68      482.12     79.68 o
   0  -9  11     1235.74     1535.68    185.99 o
   1  -9  11      210.39      140.44     48.36 o
   2  -9  11       31.85       77.10     31.90 o
   3  -9  11     2020.53     2028.48    108.58 o
   4  -9  11        1.91        0.00     31.84 o
   5  -9  11      199.16       98.15     45.57 o
  -9  -8  11      228.22      106.52     66.14 o
  -8  -8  11      601.82      810.37    150.78 o
  -7  -8  11     2379.93     2436.87    233.36 o
  -6  -8  11        1.01       18.46     58.48 o
  -5  -8  11      610.03      620.20    129.41 o
  -4  -8  11      344.03      277.66     91.94 o
  -3  -8  11       87.96      248.35     81.58 o
  -2  -8  11      715.41      857.18    133.58 o
  -1  -8  11     2236.66     2333.87    115.20 o
   0  -8  11     2081.80     1977.78    126.90 o
   1  -8  11       66.39       65.87     73.55 o
   2  -8  11     1424.55     1571.42    111.42 o
   3  -8  11      196.41      201.01     54.78 o
   4  -8  11     1546.96     1448.98    118.47 o
   5  -8  11       11.22       76.19     38.88 o
   6  -8  11       15.82       52.74     47.26 o
   7  -8  11       23.64       36.30     41.85 o
 -10  -7  11      230.21      301.68    107.19 o
  -9  -7  11      827.77     1045.76    159.51 o
  -8  -7  11      817.49      801.00    141.96 o
  -7  -7  11     1626.60     1561.31    189.66 o
  -6  -7  11      654.59      653.87    125.58 o
  -5  -7  11     1484.12     1287.76    110.93 o
  -4  -7  11       66.76        0.00     41.49 o
  -3  -7  11     2265.46     2340.85    201.25 o
  -2  -7  11        6.31       66.00     44.40 o
  -1  -7  11      609.17      811.50    144.19 o
   0  -7  11      622.73      641.89    108.81 o
   1  -7  11      190.64      282.22     56.89 o
   2  -7  11      517.79      625.25     57.90 o
   3  -7  11     4898.41     4731.44    147.62 o
   4  -7  11      203.66      303.13     45.04 o
   5  -7  11      687.49      833.11     65.63 o
   6  -7  11        2.14       35.06     37.27 o
   7  -7  11      133.55      111.46     40.63 o
   8  -7  11      561.48      630.74     81.11 o
 -11  -6  11       19.96        0.00     60.26 o
 -10  -6  11      437.95      364.35     99.87 o
  -9  -6  11       86.22      152.66     83.19 o
  -8  -6  11     1145.30     1208.25    164.42 o
  -7  -6  11      524.40      576.95     78.96 o
  -6  -6  11      487.31      472.60     76.71 o
  -5  -6  11      489.88      476.82     97.64 o
  -4  -6  11     2092.19     1800.67    175.17 o
  -3  -6  11      675.97      571.45    107.61 o
  -2  -6  11     4484.21     5129.65    281.39 o
  -1  -6  11       75.27       87.29     39.58 o
   0  -6  11       78.44       67.28     42.23 o
   1  -6  11     1994.93     1993.27    171.62 o
   2  -6  11     2801.02     2633.44    106.09 o
   3  -6  11     5739.29     5796.24    157.27 o
   4  -6  11     1351.92     1588.77     84.57 o
   5  -6  11      370.88      333.22     42.93 o
   6  -6  11       21.66       36.47     60.89 o
   7  -6  11      318.62      276.72     54.67 o
   8  -6  11      286.36      212.68     51.30 o
   9  -6  11      437.70      357.78    103.80 o
 -11  -5  11       15.85       33.79     64.07 o
 -10  -5  11      856.60      942.27    145.40 o
  -9  -5  11        8.78        0.00     42.73 o
  -8  -5  11      313.84      372.16     66.74 o
  -7  -5  11      889.35     1064.43    101.37 o
  -6  -5  11      303.22      227.65     73.46 o
  -5  -5  11      605.84      509.24     98.03 o
  -4  -5  11     3323.15     3106.81    223.93 o
  -3  -5  11     1441.90     1476.37    152.01 o
  -2  -5  11     1902.96     1751.86    164.66 o
  -1  -5  11     1157.15     1159.25    115.37 o
   0  -5  11        1.35       17.47     33.73 o
   1  -5  11      239.26      255.03     52.23 o
   2  -5  11     3122.07     3148.66    109.73 o
   3  -5  11      189.17      172.36     44.64 o
   4  -5  11     1951.88     2059.66     91.93 o
   5  -5  11      205.36      192.60     33.94 o
   6  -5  11      737.07      667.90     56.01 o
   7  -5  11      881.43      961.97     85.69 o
   8  -5  11     1308.92     1500.89    164.74 o
   9  -5  11        8.83       37.10     60.68 o
 -11  -4  11        9.36        0.00     59.75 o
 -10  -4  11      211.92      177.71    102.61 o
  -9  -4  11      138.34      150.58     51.12 o
  -8  -4  11      435.83      546.25    140.55 o
  -7  -4  11      198.36      226.32     76.63 o
  -6  -4  11       23.41       17.61     51.55 o
  -5  -4  11       54.07      123.47     62.59 o
  -4  -4  11      968.44      987.06    128.85 o
  -3  -4  11     1624.24     1906.26    172.61 o
  -2  -4  11     1656.06     1604.45    158.54 o
  -1  -4  11     1590.03     1536.97     97.34 o
   0  -4  11       67.19       94.86     62.99 o
   1  -4  11     1481.03     1441.83     94.16 o
   2  -4  11      208.28      199.44     31.33 o
   3  -4  11       45.44       65.01     23.32 o
   4  -4  11      171.24      134.51     37.12 o
   5  -4  11        2.99        0.00     24.30 o
   6  -4  11     1094.40     1243.24    108.30 o
   7  -4  11     1987.22     1946.50     91.03 o
   8  -4  11     2242.51     2166.42    128.07 o
   9  -4  11      522.33      710.10    123.29 o
  10  -4  11      146.46       66.55     58.80 o
 -11  -3  11       53.85       50.46     79.61 o
 -10  -3  11      885.66      805.05    127.90 o
  -9  -3  11      441.95      390.78     64.51 o
  -8  -3  11      414.74      337.01     86.49 o
  -7  -3  11      804.93      717.19    113.38 o
  -6  -3  11      236.94      198.30     65.09 o
  -5  -3  11      480.57      299.57     82.53 o
  -4  -3  11     2768.84     2767.95    204.46 o
  -3  -3  11     2904.43     2830.11    204.72 o
  -2  -3  11     3405.38     3361.28    220.40 o
  -1  -3  11      238.78      271.46    116.57 o
   0  -3  11     3578.74     3664.33    140.28 o
   1  -3  11     6247.16     6036.70    180.17 o
   2  -3  11     1374.82     1467.40     67.85 o
   3  -3  11      733.03      726.52     49.83 o
   4  -3  11       10.85       29.35     19.56 o
   5  -3  11       40.15       51.82     22.08 o
   6  -3  11      134.34      127.09     27.66 o
   7  -3  11      560.17      496.79     47.57 o
   8  -3  11      540.00      521.99     98.89 o
   9  -3  11       34.14        0.00     60.85 o
  10  -3  11        1.17      114.21     71.94 o
  11  -3  11      336.68      339.92    101.54 o
 -11  -2  11     1098.11     1078.97    105.03 o
 -10  -2  11       21.15       56.93     40.21 o
  -9  -2  11     1403.34     1566.61    119.75 o
  -8  -2  11      836.02      967.42    130.06 o
  -7  -2  11       12.54       40.86     48.90 o
  -6  -2  11      133.92      163.42     68.51 o
  -5  -2  11      746.14      693.88    108.76 o
  -4  -2  11      371.12      568.25     97.39 o
  -3  -2  11     4960.64     4583.34    257.20 o
  -2  -2  11     1823.67     1594.70    153.09 o
  -1  -2  11     2832.09     2931.74    199.71 o
   0  -2  11      350.20      413.24     87.31 o
   1  -2  11     6410.58     6351.71    175.37 o
   2  -2  11     3165.71     3403.35    109.32 o
   3  -2  11     3231.96     3475.41     97.46 o
   4  -2  11      308.02      203.56     28.79 o
   5  -2  11      247.30      225.81     44.92 o
   6  -2  11      955.82     1065.28     62.18 o
   7  -2  11      379.78      353.17     39.96 o
   8  -2  11       36.27       47.15     34.59 o
   9  -2  11     1006.47      843.90    124.95 o
  10  -2  11        3.96       54.33     62.03 o
  11  -2  11      311.66      158.20     82.56 o
 -11  -1  11      197.21      185.64     53.05 o
 -10  -1  11     2286.82     2299.51    141.95 o
  -9  -1  11      331.78      347.13     85.37 o
  -8  -1  11     1007.69     1086.29    134.00 o
  -7  -1  11      698.68      690.16    111.16 o
  -6  -1  11      368.10      562.84    101.00 o
  -5  -1  11      943.65      945.36    121.50 o
  -4  -1  11     1651.59     1718.62    159.90 o
  -3  -1  11      220.32      255.91     72.25 o
  -2  -1  11     2918.28     2814.39    196.67 o
  -1  -1  11       69.13      213.61     65.26 o
   0  -1  11     2518.31     2676.27    106.19 o
   1  -1  11     6650.37     6927.74    116.48 o
   2  -1  11     2430.29     2378.02     70.19 o
   3  -1  11     1562.31     1669.13     61.86 o
   4  -1  11       50.00       43.30     18.32 o
   5  -1  11     1629.47     1697.71     56.84 o
   6  -1  11      647.95      654.33     48.88 o
   7  -1  11      821.92      877.45     58.71 o
   8  -1  11     2053.07     1873.81    111.87 o
   9  -1  11      651.43      500.25     98.19 o
  10  -1  11        8.20        9.87     53.11 o
  11  -1  11      521.07      495.05    104.38 o
  12  -1  11      265.53      258.26     95.13 o
 -11   0  11      541.53      530.63     71.76 o
 -10   0  11      878.30     1014.29     96.60 o
  -9   0  11     1724.06     1524.80    156.44 o
  -8   0  11      121.32      227.16     72.48 o
  -7   0  11       16.93       42.92     52.62 o
  -6   0  11     1847.32     1785.55    165.79 o
  -5   0  11      643.65      807.15    113.18 o
  -4   0  11      455.95      432.41     88.71 o
  -3   0  11     2264.42     2198.74    176.18 o
  -2   0  11       55.23       24.66     50.59 o
  -1   0  11       12.49       20.92     38.97 o
   0   0  11     4784.08     4792.48    127.07 o
   1   0  11      468.72      436.41     24.89 o
   2   0  11     8719.39     8934.21    193.00 o
   3   0  11       12.06       25.64     13.37 o
   4   0  11     2074.70     2026.30    101.74 o
   5   0  11     3745.06     3721.30    143.01 o
   6   0  11     3818.71     3844.62    109.62 o
   7   0  11      499.54      469.10     44.42 o
   8   0  11      583.13      610.40     52.54 o
   9   0  11       19.33       57.84     28.36 o
  10   0  11      148.46      236.63     78.49 o
  11   0  11      561.64      420.53     97.58 o
  12   0  11     1950.86     2007.74    209.62 o
 -11   1  11      470.63      612.19    153.61 o
 -10   1  11     1989.49     2013.71    181.07 o
  -9   1  11      580.13      556.81    106.32 o
  -8   1  11      457.38      389.75     91.97 o
  -7   1  11      842.47      652.81    106.95 o
  -6   1  11        8.26        1.22     46.75 o
  -5   1  11     1415.77     1438.94    148.86 o
  -4   1  11     1109.37     1135.18    130.00 o
  -3   1  11       37.79        0.00     54.19 o
  -2   1  11        1.24      111.83     59.52 o
  -1   1  11      163.20      341.49     79.05 o
   0   1  11     1575.59     1457.71    140.44 o
   1   1  11     5331.62     5345.72    128.60 o
   2   1  11       66.70       45.81     47.84 o
   3   1  11     1144.01      971.59     67.43 o
   4   1  11     2752.19     2799.46    115.44 o
   5   1  11      598.05      562.29     57.89 o
   6   1  11     4975.09     5109.58    171.03 o
   7   1  11     1091.99     1002.65     60.98 o
   8   1  11       30.56       65.90     25.54 o
   9   1  11        2.24       26.67     26.34 o
  10   1  11     2117.71     2364.35    132.27 o
  11   1  11      260.04      172.90     73.14 o
  12   1  11     2698.94     2891.04    242.61 o
 -11   2  11       72.28      388.50    109.24 o
 -10   2  11      429.62      600.41    111.92 o
  -9   2  11      746.35      545.98    100.19 o
  -8   2  11      120.00       81.95     55.11 o
  -7   2  11       52.10       19.41     44.41 o
  -6   2  11     2849.28     2933.10    207.46 o
  -5   2  11      113.32      146.90     62.25 o
  -4   2  11     3069.45     3112.54    211.37 o
  -3   2  11      486.49      368.73     80.54 o
  -2   2  11      518.21      683.38    100.38 o
  -1   2  11      998.07      980.39    119.24 o
   0   2  11      520.31      553.93     92.07 o
   1   2  11      526.48      475.16     55.86 o
   2   2  11     2368.69     2331.67     98.77 o
   3   2  11      273.00      304.40     53.89 o
   4   2  11      426.71      397.39     64.68 o
   5   2  11     4898.59     5036.08    160.44 o
   6   2  11      181.43      139.71     35.71 o
   7   2  11     2300.45     2191.08    115.97 o
   8   2  11      268.47      302.10     47.39 o
   9   2  11       31.06       57.56     32.46 o
  10   2  11      849.69      801.42     63.27 o
  11   2  11     1142.38     1183.37    100.35 o
  12   2  11       40.27       56.89     57.98 o
 -11   3  11     1464.77     1904.61    203.70 o
 -10   3  11      129.27      216.31    155.08 o
  -9   3  11     1361.65     1320.54    118.46 o
  -8   3  11       29.97        0.00     58.35 o
  -7   3  11      128.07      155.89     65.59 o
  -6   3  11      959.90     1009.72    126.16 o
  -5   3  11     4274.11     3949.04    241.95 o
  -4   3  11      544.44      592.18    101.12 o
  -3   3  11      953.15      991.44    119.69 o
  -2   3  11      908.41      947.38    117.88 o
  -1   3  11     1528.39     1520.54    148.32 o
   0   3  11     1660.72     1620.51    152.44 o
   1   3  11     4238.92     2896.03    532.99 o
   2   3  11      430.15      433.03     36.20 o
   3   3  11       48.69       94.97     30.27 o
   4   3  11     3183.92     3348.05    121.09 o
   5   3  11      205.04      213.43     53.32 o
   6   3  11     2895.74     2882.03    127.02 o
   7   3  11       33.02       38.09     29.81 o
   8   3  11       89.33       30.50     31.09 o
   9   3  11      516.31      484.40    105.07 o
  10   3  11      190.76      128.15     39.94 o
  11   3  11        4.02        0.00     59.92 o
  12   3  11      109.20       84.30     63.24 o
 -10   4  11      499.08      703.01    134.53 o
  -9   4  11       16.66      106.91     88.66 o
  -8   4  11       10.09       87.83    173.58 o
  -7   4  11      740.73     1041.58    131.02 o
  -6   4  11     2713.96     3057.89    212.16 o
  -5   4  11     1794.67     1451.32    146.91 o
  -4   4  11     1678.08     1582.85    154.55 o
  -3   4  11     3974.48     3658.31    230.77 o
  -2   4  11       21.50       51.12     46.10 o
  -1   4  11    11941.11    12185.42    408.95 o
   0   4  11     2354.24     2489.27    186.94 o
   1   4  11     1880.45     1756.62    160.38 o
   2   4  11      411.44      439.41     33.04 o
   3   4  11       94.12      109.37     24.12 o
   4   4  11      302.13      296.85     87.67 o
   5   4  11     6514.58     6936.37    231.50 o
   6   4  11       68.38       70.95     42.59 o
   7   4  11     2244.43     2054.51    122.16 o
   8   4  11      337.82      293.37     50.37 o
   9   4  11      135.72       45.06     43.95 o
  10   4  11     3297.24     3600.25    164.45 o
  11   4  11      291.85      289.48     59.58 o
  12   4  11      409.65      456.84    105.51 o
  -9   5  11      466.30      559.58    146.07 o
  -8   5  11      623.37      815.61    184.74 o
  -7   5  11      909.35      897.14    123.61 o
  -6   5  11      220.04      262.64     72.94 o
  -5   5  11     1170.79     1191.21    139.96 o
  -4   5  11       94.13       87.55     51.53 o
  -3   5  11        2.11        0.00     40.32 o
  -2   5  11     5037.90     4870.78    263.95 o
  -1   5  11      191.60      246.94     69.21 o
   0   5  11    21669.85    22126.71    554.79 o
   1   5  11      775.05      639.30    103.84 o
   2   5  11     2474.24     2297.34    182.56 o
   3   5  11     1596.82     1656.59     74.54 o
   4   5  11       47.62      102.25     47.75 o
   5   5  11     1644.23     1521.68     88.88 o
   6   5  11     1533.11     1559.19     94.64 o
   7   5  11       47.56       71.89     34.60 o
   8   5  11      452.66      453.92     60.54 o
   9   5  11     1570.02     1569.24    108.63 o
  10   5  11      141.92      114.40     44.50 o
  11   5  11      970.93      888.66     88.79 o
  12   5  11      449.35      505.97    108.54 o
  -9   6  11      163.39      300.30    102.40 o
  -8   6  11     1478.71     1490.06    117.02 o
  -7   6  11      797.15      946.61    253.53 o
  -6   6  11      344.17      356.33     86.62 o
  -5   6  11      143.22      195.48     66.89 o
  -4   6  11      264.66      192.63     66.45 o
  -3   6  11       51.60       54.77     51.65 o
  -2   6  11      330.90      492.75     87.25 o
  -1   6  11     1963.03     1994.22    172.72 o
   0   6  11      820.63      730.10    109.79 o
   1   6  11     2630.18     2656.05    199.72 o
   2   6  11     4231.27     4231.65    251.54 o
   3   6  11      683.84      606.16    103.03 o
   4   6  11     6042.10     6091.22    160.59 o
   5   6  11      425.03      503.08     54.88 o
   6   6  11     1562.88     1448.97     93.00 o
   7   6  11      669.86      646.54     71.45 o
   8   6  11      404.76      254.00     48.22 o
   9   6  11       86.57      134.63     42.87 o
  10   6  11     3228.06     3585.73    170.50 o
  11   6  11       51.05       40.59    132.37 o
  12   6  11      314.00      385.59     65.68 o
  -8   7  11      810.05      804.44    118.05 o
  -7   7  11      683.47      971.34    211.37 o
  -6   7  11      700.98      826.22    118.26 o
  -5   7  11       37.31        0.00     61.18 o
  -4   7  11        4.83      120.42     63.52 o
  -3   7  11       35.35        0.00     49.72 o
  -2   7  11       83.08       99.02     52.11 o
  -1   7  11       10.00       14.82     48.53 o
   0   7  11     1571.64     1470.25    152.52 o
   1   7  11        4.89        2.22     46.06 o
   2   7  11     1471.57     1570.63    159.05 o
   3   7  11     3699.82     4108.69    250.41 o
   4   7  11        1.99        0.00     46.83 o
   5   7  11     4841.35     4789.91    157.13 o
   6   7  11      209.62      155.60     37.85 o
   7   7  11       10.21        8.75     28.77 o
   8   7  11     3712.86     3926.47    252.11 o
   9   7  11      421.80      609.46     71.90 o
  10   7  11      888.91      814.91    123.11 o
  11   7  11      498.51      474.60     69.58 o
  12   7  11       87.36      173.87     52.03 o
  -7   8  11     1172.73     1474.99    196.99 o
  -6   8  11      195.37      244.01     76.17 o
  -5   8  11       88.19       83.92     59.41 o
  -4   8  11      313.03      235.16     70.62 o
  -3   8  11        2.30       27.75     48.78 o
  -2   8  11       56.46      156.18     65.79 o
  -1   8  11     2529.98     2329.20    194.43 o
   0   8  11       86.20       84.39     59.94 o
   1   8  11      151.01      126.67     60.52 o
   2   8  11      909.57     1005.40    133.35 o
   3   8  11     1145.57     1368.20    151.36 o
   4   8  11     2935.77     2858.42    219.47 o
   5   8  11      803.18      776.95    124.26 o
   6   8  11      279.99      321.59     81.66 o
   7   8  11      575.19      563.20    105.37 o
   8   8  11      127.80      187.88     67.61 o
   9   8  11     1415.27     1229.87    154.11 o
  10   8  11      413.11      444.74    100.96 o
  11   8  11      372.91      302.11     60.59 o
  12   8  11       20.28        5.74     37.17 o
  -6   9  11      477.48      612.16    108.61 o
  -5   9  11      455.07      527.93    102.13 o
  -4   9  11      190.40      232.35     72.66 o
  -3   9  11      185.44      292.79     87.12 o
  -2   9  11       37.54       27.92     46.49 o
  -1   9  11      381.95      494.67     98.79 o
   0   9  11      751.51      709.05    117.91 o
   1   9  11       33.96       78.39     51.88 o
   2   9  11       88.28       35.41     47.81 o
   3   9  11     2940.77     3050.93    229.47 o
   4   9  11      664.77      637.10    110.36 o
   5   9  11     1784.98     1737.51    179.62 o
   6   9  11      644.13      581.46    110.59 o
   7   9  11       58.89      123.92     67.88 o
   8   9  11      626.61      785.49    134.46 o
   9   9  11      137.26      144.90     73.39 o
  10   9  11       88.48      224.15     80.44 o
  11   9  11      114.83      202.71     79.39 o
  -6  10  11      471.11      532.72    106.78 o
  -5  10  11      259.41      234.79     78.80 o
  -4  10  11      699.02      616.73    111.58 o
  -3  10  11     2297.42     2236.21    203.43 o
  -2  10  11     1066.50     1082.17    146.06 o
  -1  10  11       11.91        0.00     55.36 o
   0  10  11     1370.51     1253.25    155.17 o
   1  10  11       51.63      143.19     68.39 o
   2  10  11     1640.60     1715.15    178.39 o
   3  10  11     2407.08     2298.75    208.67 o
   4  10  11     2515.09     2471.65    215.27 o
   5  10  11      879.08      748.04    123.85 o
   6  10  11        0.15       31.34     54.96 o
   7  10  11      797.99      906.19    141.02 o
   8  10  11       90.78       79.69     57.35 o
   9  10  11     1371.48     1328.65    168.84 o
  10  10  11      146.87      102.60     59.46 o
  11  10  11       37.43       97.18     66.65 o
  -5  11  11      282.29      240.09     74.10 o
  -4  11  11     2606.36     2223.21    201.32 o
  -3  11  11       96.97       66.56     61.72 o
  -2  11  11     2958.95     3078.01    239.48 o
  -1  11  11      574.95      658.05    124.33 o
   0  11  11     1064.60      941.98    135.61 o
   1  11  11      111.45       71.93     68.45 o
   2  11  11      906.54     1097.13    152.09 o
   3  11  11     1654.46     1854.15    191.90 o
   4  11  11     1452.33     1494.81    176.49 o
   5  11  11      752.82      604.45    121.45 o
   6  11  11     1385.02     1058.80    156.05 o
   7  11  11      272.33      114.12     71.39 o
   8  11  11     2740.41     3029.44    253.67 o
   9  11  11      805.22      571.40    116.50 o
  10  11  11       58.68        0.00     77.55 o
  -3  12  11      755.83      573.88    114.34 o
  -2  12  11      852.07      856.90    136.93 o
  -1  12  11     1114.70      830.08    138.18 o
   0  12  11       67.47       19.76     49.81 o
   1  12  11      678.79      633.62    118.52 o
   2  12  11      353.29      206.59     83.31 o
   3  12  11     1265.86     1293.95    169.33 o
   4  12  11      166.64      142.81     86.85 o
   5  12  11      449.50      262.57     98.92 o
   6  12  11      539.22      468.84    118.10 o
   7  12  11     1196.25     1134.39    168.91 o
   8  12  11     2071.98     2368.51    232.39 o
  -1  13  11      413.72      582.36    118.35 o
   0  13  11      115.00       24.38     71.09 o
   1  13  11      194.45      166.98     73.97 o
   2  13  11     1023.15      920.43    147.27 o
   3  13  11      489.04      365.01    102.70 o
   4  13  11      111.73      119.07     70.56 o
   5  13  11      190.68       66.72     75.23 o
   6  13  11       38.73       57.23     75.72 o
  -4 -10  12        4.44       37.25     68.86 o
  -3 -10  12      555.31      586.91    120.61 o
  -2 -10  12       98.22      170.94     80.04 o
  -1 -10  12     1043.63     1069.17    161.88 o
   0 -10  12      284.47      379.10     78.53 o
   1 -10  12       72.17      133.06     43.72 o
   2 -10  12       84.23       48.78     77.15 o
  -6  -9  12        3.58        0.00     72.50 o
  -5  -9  12      346.01      477.77    123.61 o
  -4  -9  12      145.35      156.29     72.63 o
  -3  -9  12       56.53       77.54     72.54 o
  -2  -9  12      557.67      532.95    119.80 o
  -1  -9  12      259.95      255.94     95.33 o
   0  -9  12      553.40      629.09    117.75 o
   1  -9  12      344.41      356.32     54.19 o
   2  -9  12      596.37      571.77     62.78 o
   3  -9  12      128.01      156.24     49.78 o
   4  -9  12      394.79      545.51     63.99 o
  -7  -8  12       59.38      148.08     77.91 o
  -6  -8  12     1344.77     1682.05    200.19 o
  -5  -8  12       13.24        0.00     75.96 o
  -4  -8  12       98.02      152.89     76.76 o
  -3  -8  12     1335.40     1508.04    180.60 o
  -2  -8  12      521.18      421.69     71.17 o
  -1  -8  12     1422.61     1410.31    176.80 o
   0  -8  12      119.16      124.71     53.89 o
   1  -8  12        4.28       40.33     80.70 o
   2  -8  12      427.47      458.27     64.18 o
   3  -8  12     1474.09     1382.19    107.34 o
   4  -8  12       91.97       23.00     74.67 o
   5  -8  12        3.13       99.53     68.67 o
  -8  -7  12     1425.14     1312.38    179.97 o
  -7  -7  12     2324.70     2325.41    233.81 o
  -6  -7  12      473.10      647.65    155.18 o
  -5  -7  12      235.61      287.82     65.77 o
  -4  -7  12      692.43      733.87     89.41 o
  -3  -7  12       32.57      164.88     68.53 o
  -2  -7  12     4318.35     4367.34    275.63 o
  -1  -7  12       21.85       11.03     41.34 o
   0  -7  12      785.98      705.87     84.14 o
   1  -7  12       88.57      129.18     49.06 o
   2  -7  12      238.99      168.98     54.51 o
   3  -7  12      135.96      190.38     43.00 o
   4  -7  12     1896.71     1856.10    137.42 o
   5  -7  12      154.20      293.29     91.86 o
   6  -7  12      522.49      624.97    124.02 o
   7  -7  12      373.35      362.41     91.93 o
  -9  -6  12      150.32      127.17     76.22 o
  -8  -6  12      233.12      424.95    100.33 o
  -7  -6  12     2163.03     2311.89    169.07 o
  -6  -6  12      385.32      332.47     66.29 o
  -5  -6  12     1644.40     1563.22    172.90 o
  -4  -6  12      743.02      857.20    131.33 o
  -3  -6  12     2329.67     2283.33    200.17 o
  -2  -6  12      478.00      615.90    114.57 o
  -1  -6  12     2010.65     2103.59    125.58 o
   0  -6  12     1516.44     1400.83    105.14 o
   1  -6  12      544.86      359.56     60.10 o
   2  -6  12     1525.66     1650.65     87.92 o
   3  -6  12     1743.44     1557.10     85.27 o
   4  -6  12      275.03      328.81     52.44 o
   5  -6  12      210.91      406.17     64.70 o
   6  -6  12       23.12        0.36     60.25 o
   7  -6  12      280.44      186.19     64.74 o
   8  -6  12      672.26      760.13    131.21 o
 -10  -5  12        4.47        0.32     53.81 o
  -9  -5  12      133.63      210.18     57.97 o
  -8  -5  12      640.24      660.07     86.65 o
  -7  -5  12       43.36       50.68     38.04 o
  -6  -5  12      908.57      688.68    122.70 o
  -5  -5  12      933.00      861.93    129.57 o
  -4  -5  12     1189.35     1211.47    146.77 o
  -3  -5  12     2214.93     2447.81    204.50 o
  -2  -5  12     2340.02     2549.65    207.15 o
  -1  -5  12      272.85      244.93     49.65 o
   0  -5  12       35.17      110.58     47.76 o
   1  -5  12     1498.07     1628.81    139.05 o
   2  -5  12       77.97      113.11     38.27 o
   3  -5  12     5667.79     5489.66    150.06 o
   4  -5  12      713.62      805.06     80.10 o
   5  -5  12      527.71      555.99     76.62 o
   6  -5  12      373.54      311.87     53.66 o
   7  -5  12     2182.99     1984.91    189.12 o
   8  -5  12       52.66        0.00     72.21 o
 -10  -4  12      327.36      277.91    131.46 o
  -9  -4  12       12.95       57.16     41.46 o
  -8  -4  12      132.80      114.96     45.29 o
[truncated: 58,706 more chars]
